# Supplementary material for: m6A Reader PRRC2A Promotes Colorectal Cancer Progression via CK1ε‐Mediated Activation of WNT and YAP Signaling Pathways
Source: Adv Sci (Weinh). 2024 Nov 24;12(3):2406935. doi: 10.1002/advs.202406935 (PMC11744581; doi:10.1002/advs.202406935)
Supplement: Supplementary file 2 — Supplementary Table [file ADVS-12-2406935-s002.xlsx]

## Sheet: Sheet1
Table S1 Patients' information of the CRC tissue microarray
ID	Gender	Age (Years)	Cancer type	T stage	N stage	M stage	TxNxMx stage	AJCC stage（1234）	Overall survival (months)	Disease Free Survival	Death (Yes=1 , No=0)
001379	Male	26	Sigmoid colon cancer	2	0	0	T2N0M0	1	144.567	144.567	0
010654	Male	75	Rectal cancer	2	0	0	T2N0M0	1	58.1	58.1	1
115515	Female	74	Carcinoma of cecum	2	0	0	T2N0M0	1	82.4333	82.4333	0
121219	Male	55	Carcinoma of descending colon	1	0	0	T1N0M0	1	80.6667	80.6667	0
121387	Male	73	Sigmoid colon cancer	1	0	0	T1N0M0	1	80.5333	80.5333	0
123410	Female	32	Colon transversum carcinoma	1	0	0	T1N0M0	1	78.0333	78.0333	0
122716	Male	56	Left-sided colon carcinoma	2	0	0	T2N0M0	1	76.2667	76	0
125333	Female	60	Ascending colon carcinoma	1	0	0	T1N0M0	1	75.8333	75.8333	0
127347	Male	51	Sigmoid colon cancer	1	0	0	T1N0M0	1	73.0667	73.0667	0
010097	Female	36	Rectal cancer	3	0	0	T3N0M0	2	40	39.5	1
010358	Male	33	Rectal cancer	3	0	0	T3N0M0	2	137.367	137.367	0
011080	Male	65	Colon transversum carcinoma	3	0	0	T3N0M0	2	134.867	134.867	0
013313	Female	71	Ascending colon carcinoma	4	0	0	T4N0M0	2	35.5667	35.5667	1
014251	Male	81	Colon transversum carcinoma	4	0	0	T4N0M0	2	126.633	126.633	0
020749	Female	52	Rectal cancer	3	0	0	T3N0M0	2	123.8	123.8	0
020833	Female	74	Carcinoma of cecum	3	0	0	T3N0M0	2	28	17.6667	1
020952	Female	66	Sigmoid colon cancer	4	0	0	T4N0M0	2	123.367	123.367	0
021204	Female	50	Rectal cancer	4	0	0	T4N0M0	2	56	55.9333	1
022295	Female	58	Rectal cancer	3	0	0	T3N0M0	2	120.2	120.2	0
022471	Female	48	Ascending colon carcinoma	3	0	0	T3N0M0	2	119.833	119.833	0
023252	Male	45	Ascending colon carcinoma	3	0	0	T3N0M0	2	117.633	117.633	0
023882	Female	69	Ascending colon carcinoma	4	0	0	T4N0M0	2	116.1	116.1	0
031514	Male	57	Colon transversum carcinoma	3	0	0	T3N0M0	2	110.167	110.167	0
032487	Male	48	Colon transversum carcinoma	3	0	0	T3N0M0	2	107.333	107.333	0
034651	Male	60	Sigmoid colon cancer	3	0	0	T3N0M0	2	102.233	102.233	0
050229	Male	78	Colon transversum carcinoma	3	0	0	T3N0M0	2	89.4333	89.4333	0
051884	Female	53	Ascending colon carcinoma	3	0	0	T3N0M0	2	87.4333	87.4333	0
052269	Female	69	Rectal cancer	3	0	0	T3N0M0	2	84.6	84.6	0
053178	Male	56	Ascending colon carcinoma	4	0	0	T4N0M0	2	82.8667	82.8667	0
73204	Male	78	Sigmoid colon cancer	3	0	0	T3N0M0	2	54.3	48	1
76385	Male	72	Rectal cancer	3	0	0	T3N0M0	2	81	81	0
76958	Female	39	Rectal cancer	4	0	0	T4N0M0	2	80.1333	80.1333	0
096529	Female	76	Carcinoma of descending colon	3	0	0	T3N0M0	2	103.733	103.733	0
121389	Female	42	Carcinoma of descending colon	3	0	0	T3N0M0	2	75.5	75.5	0
84425	Male	80	Sigmoid colon cancer	3	0	0	T3N0M0	2	71.7667	71.7667	0
84854	Male	41	Ileocecal carcinoma	3	0	0	T3N0M0	2	71.0333	71.0333	0
86797	Male	62	Ascending colon carcinoma	3	0	0	T3N0M0	2	68.0333	68.0333	0
011434	Female	73	Colon transversum carcinoma	4	1	0	T4N1M0	3	64.9667	13.2	1
011443	Female	61	Rectal cancer	4	1	0	T4N1M0	3	27.1	59.9333	1
011619	Male	63	Ascending colon carcinoma	3	1	0	T3N1M0	3	133.433	3.5	0
011813	Female	36	乙状结肠	3	1	0	T3N1M0	3	132.967	4.96667	0
012141	Female	73	Carcinoma of cecum	3	1	0	T3N1M0	3	71	71	1
013011	Female	73	Colon transversum carcinoma	3	1	0	T3N1M0	3	28.0333	28.0333	1
013344	Female	77	Colon transversum carcinoma	4	1	0	T4N1M0	3	50.3	50.3	1
020832	Male	49	Rectal cancer	2	1	0	T2N1M0	3	65.6	65.6	1
022828	Female	68	Ascending colon carcinoma	3	1	0	T3N1M0	3	118.767	118.767	0
023258	Male	30	Ascending colon carcinoma	4	1	0	T4N1M0	3	117.633	117.633	0
033043	Male	78	Rectal cancer	3	1	0	T3N1M0	3	82.6667	55.0667	1
033837	Male	65	Rectal cancer	2	1	0	T2N1M0	3	104.033	104.033	0
042397	Male	16	Colon transversum carcinoma	3	1	0	T3N1M0	3	9.5	7.56667	1
050637	Female	77	Rectal cancer	3	1	0	T3N1M0	3	81.3667	36.8	1
86562	Male	46	Rectal cancer	3	1	0	T3N1M0	3	41.9667	41.9667	0
90911	Female	44	Rectal cancer	4	1	0	T4N1M0	3	112.333	112.333	0
93881	Male	61	Rectal cancer	3	1	0	T3N1M0	3	107.9	107.9	0
111795	Female	46	Colon cancer	4	1	0	T4N1M0	3	87	87	0
121462	Female	33	Colon cancer	2	1	0	T2N1M0	3	80.4	80.4	0
121806	Female	61	Right-sided colon carcinoma	2	1	0	T2N1M0	3	30.2333	25.9667	1
122166	Male	78	Sigmoid colon cancer	2	1	0	T2N1M0	3	53.2667	53.2667	1
123217	Male	53	Colon cancer	3	1	0	T3N1M0	3	30.1333	30.1333	1
123421	Male	74	Right-sided colon carcinoma	2	1	0	T2N1M0	3	78.0333	78.0333	0
002024	Male	41	Carcinoma of descending colon	2	0	1	T2N0M1	4	35.3333	35.3333	1
013843	Male	61	Ascending colon carcinoma	3	0	1	T3N0M1	4	30.7333	22.9667	1
021319	Male	65	Carcinoma of descending colon	4	0	1	T4N0M1	4	53.4667	44.9	1
022925	Female	73	Butter's cancer	4	O	1	T4NOM1	4	9.03333	6.86667	1
033429	Male	64	Ascending colon carcinoma	4	1	1	T4N1M1	4	22.5667	16.3667	1
043283	Female	51	Sigmoid colon cancer	3	1	1	T3N1M1	4	36	27.1	1
045072	Male	52	Sigmoid colon cancer	3	1	1	T3N1M1	4	41.3	10.6667	1
053500	Male	45	Ascending colon carcinoma	3	0	1	T3N0M1	4	51.5	34.3333	1
055733	Male	69	Ascending colon carcinoma	3	0	1	T3N0M1	4	13.6	5.1	1
064846	Male	78	Ascending colon carcinoma	4	0	1	T4N0M1	4	3.4	28.4333	1
072722	Female	58	Colon transversum carcinoma	4	2	1	T4N2M1	4	19	15.8667	1
073808	Female	62	Sigmoid colon cancer	3	0	1	T3N0M1	4	33	33	1
074297	Male	66	Sigmoid colon cancer	3	0	1	T3N0M1	4	38.6333	2.16667	1
075455	Female	61	Colon transversum carcinoma	3	0	1	T3N0M1	4	5.96667	12.1333	1
081173	Female	49	Ascending colon carcinoma	3	1	1	T3N1M1	4	31.9	43.8333	1
082869	Male	70	Ascending colon carcinoma	4	1	1	T4N1M1	4	16.3	11.5	1
82906	Female	63	Colon cancer	3	0	1	T3N0M1	4	19.1667	19.1667	1
085638	Female	54	Ascending colon carcinoma	3	0	1	T3N0M1	4	19.0333	18	1
094143	Male	56	Ascending colon carcinoma	2	0	1	T2N0M1	4	19.3333	16.9	1
123100	Female	47	Sigmoid colon cancer	3	1	1	T3N1M1	4	41.5333	41.5333	1
