# Supplementary material for: m6A Reader PRRC2A Promotes Colorectal Cancer Progression via CK1ε‐Mediated Activation of WNT and YAP Signaling Pathways
Source: Adv Sci (Weinh). 2024 Nov 24;12(3):2406935. doi: 10.1002/advs.202406935 (PMC11744581; doi:10.1002/advs.202406935)
Supplement: Supplementary file 3 — Supplementary Table [file ADVS-12-2406935-s004.xlsx]

## Sheet: Primers
Primers for qRT-PCR (human)
Primer name	Sequence (5’-3’)
Homo-ATF1-F	CCTGTGACTCTCACCTCTCAG
Homo-ATF1-F	TTCTGCGACATTCTCGAGCA
Homo-PRRC2A-F	AGGGCAAGTCCTTAGAGATCC
Homo-PRRC2A-R	TTCAGGCTTGGAAGGTTGGC
Homo-METTL3-F	TTGTCTCCAACCTTCCGTAGT
Homo-METTL3-R	CCAGATCAGAGAGGTGGTGTAG
Homo-CSNK1E-F	CGTGTGGGGAACAAGTACCG
Homo-CSNK1E-R	GATGTTGGCACCCAGGTAGAT
Homo-GAPDH-F	GGAGCGAGATCCCTCCAAAAT
Homo-GAPDH-R	GGCTGTTGTCATACTTCTCATGG
Homo-ASCL2-F	GACCTGGGGCGTAATAAAG
Homo-ASCL2-R	ACACAGGCTTCTCCCTAGCA
Homo-CCND1-F	GCTGCGAAGTGGAAACCATC
Homo-CCND1-R	CCTCCTTCTGCACACATTTGAA
Homo-CCN1-F	CTCGCCTTAGTCGTCACCC
Homo-CCN1-R	CGCCGAAGTTGCATTCCAG
Homo-CCN2-F	CAGCATGGACGTTCGTCTG
Homo-CCN2-R	AACCACGGTTTGGTCCTTGG
Primers for qRT-PCR (Mouse)
Primer name	Sequence (5’-3’)
Mus-Atf1-F	GATTCCCACAAGAGTAACACGAC
Mus-Atf1-R	CCTATGCTGTCAGATGAGTCCT
Mus-Prrc2a-F	ACATACTGCCACAAGCCGAA
Mus-Prrc2a-R	GGATATGGGAACGGCCTCTG
Mus-Ccnd1-F	ATTGTGCCATCCATGCG
Mus-Ccnd1-R	TAGATGCACAACTTCTCGGC
Mus-Pcna-F	TTTGAGGCACGCCTGATCC
Mus-Pcna-R	GGAGACGTGAGACGAGTCCAT
Mus-Myc-F	TAGTGCTGCATGAGGAGACA
Mus-Myc-R	CATCAATTTCTTCCTCATCTTC
Mus-Lgr5-F	CAGCCTCAAAGTGCTTATGCT
Mus-Lgr5-R	GTGGCACGTAACTGATGTGG
Mus-Smoc2-F	AGTGGAGACATTGGCAAGAAG
Mus-Smoc2-R	ACACACTTTTTGGGCTTGGATT
Mus-Axin2-F	GTGGCACGTAACTGATGTGG
Mus-Axin2-R	ACGCTACTGTCCGTCATGGG
Mus-Rnf43-F	TCCGAAAGATCAGCAGAACAGA
Mus-Rnf43-R	TCCGAAAGATCAGCAGAACAGA
Mus-Cd44-F	TCGATTTGAATGTAACCTGCCG
Mus-Cd44-R	CAGTCCGGGAGATACTGTAGC
Mus-Olfm4-F	CAGCCACTTTCCAATTTCACTG
Mus-Olfm4-R	GCTGGACATACTCCTTCACCTTA
Mus-Id2-F	ATGAAAGCCTTCAGTCCGGTG
Mus-Id2-R	AGCAGACTCATCGGGTCGT
Mus-Birc5-F	GAGGCTGGCTTCATCCACTG
Mus-Birc5-R	CTTTTTGCTTGTTGTTGGTCTCC
Mus-Ccn2-F	GGGCCTCTTCTGCGATTTC
Mus-Ccn2-R	ATCCAGGCAAGTGCATTGGTA
Mus-Ccn1-F	CTGCGCTAAACAACTCAACGA
Mus-Ccn1-R	GCAGATCCCTTTCAGAGCGG
Mus-Sox2-F	GCGGAGTGGAAACTTTTGTCC
Mus-Sox2-R	CGGGAAGCGTGTACTTATCCTT
Mus-Itgb2-F	CAGGAATGCACCAAGTACAAAGT
Mus-Itgb2-R	CCTGGTCCAGTGAAGTTCAGC
Mus-Snai2-F	TGGTCAAGAAACATTTCAACGCC
Mus-Snai2-R	GGTGAGGATCTCTGGTTTTGGTA
Mus-Serpine1-F	TTCAGCCCTTGCTTGCCTC
Mus-Serpine1-R	ACACTTTTACTCCGAAGTCGGT
Mus-Afp-F	CTTCCCTCATCCTCCTGCTAC
Mus-Afp-R	ACAAACTGGGTAAAGGTGATGG
Mus-Bbc3-F	AGCAGCACTTAGAGTCGCC
Mus-Bbc3-R	CCTGGGTAAGGGGAGGAGT
Mus-Tead1-F	GTCCACCAACTCATCACCCG
Mus-Tead1-R	AACAACCAAACGTGTAGGCAG
Mus-Yap1-F	ACCCTCGTTTTGCCATGAAC
Mus-Yap1-R	TGTGCTGGGATTGATATTCCGTA
Mus-Wwtr1-F	CATGGCGGAAAAAGATCCTCC
Mus-Wwtr1-R	GTCGGTCACGTCATAGGACTG
Mus-Ajuba-F	TTAGGGGAGAAAGCCAGTCGT
Mus-Ajuba-R	GGCCGGTTCCAAAGGTTCAT
Mus-Nkd1-F	ATGCCCCTCAACGTGAACTTC
Mus-Nkd1-R	CGCAACATAGGATGGAGAGCA
Mus-Csnk1e-F	GAGCTGCGTGTGGGAAATAAG
Mus-Csnk1e-R	ACATTCGAGCTTGATGGCTACT
Primers for genotyping
Primer name	Sequence (5’-3’)
Prrc2a flox-F	GCAACTGAAGAAACGGTGGA
Prrc2a flox-R	AAGGCAACTAACAGACCAGATGAA
Villin-cre-1	CATGTCCATCAGGTTCTTGC
Villin-cre-2	TTCTCCTCTAGGCTCGTCCA
Villin-cre-3	CTAGGCCACAGAATTGAAAGATCT
Villin-cre-4	GTAGGTGGAAATTCTAGCATCATCC
APC flox-F	GATCACTCATCCGATAAGTGC
APC flox-R	TTGGTTAAGGTGGTCTTGCAG
Primers for vector construction
Primer name	Sequence (5’-3’)
ATF1-F	AGTCCAGTGTGGTGGAATTCATGGAAGATTCCCACAAGAGT
ATF1-R	ACGGGCCCTCTAGACTCGAGTCACTTGTCATCGTCGTCCTTGTAATCAACACTTTTATTGGAATAAAGATCCT
luci-PRRC2A-WT	TCTAGCCACCTCATTTGCCGTCATGCATATAATAACTGGAAGGC
luci-PRRC2A-mut	GCCTTCCAGTTATTATATGCATGACGGCAAATGAGGTGGCTAGA
CSNK1E-F:	ACGATGACAAGCTAGGATCCAGCCATGGAGCTACGTGT
CSNK1E-R:	ACGGGCCCTCTAGACTCGAGCTCACTTCCCGAGATGGTC
luci-CSNK1E3'UTR-F	AATTCTAGGCGATCGCTCGAGCCTTCAGGCTGCCAGATG
luci-CSNK1E-3'UTR-R	ATTTTATTGCGGCCAGCGGCCGCGTCAGCCACTGTCATCTCAG
luci-CSNK1E-3'UTR-F-mut	CGTGTCGGAGAAGTGTCAGGTCCCAGAGCCAAA
luci-CSNK1E-3'UTR-R-mut	TTTGGCTCTGGGACCTGACACTTCTCCGACACG
