# Supplementary material for: m6A Reader PRRC2A Promotes Colorectal Cancer Progression via CK1ε‐Mediated Activation of WNT and YAP Signaling Pathways
Source: Adv Sci (Weinh). 2024 Nov 24;12(3):2406935. doi: 10.1002/advs.202406935 (PMC11744581; doi:10.1002/advs.202406935)
Supplement: Supplementary file 4 — Supplementary Table [file ADVS-12-2406935-s005.xlsx]

## Sheet: Sheet1
RNA transcripts bound by PRRC2A in RIP-seq
GeneName	Chr	Start	End	PeakID	Length	Strand	FoldEnrichment	Pvalue	FDR	Score	Region	GeneID	Transcript	BioType
SAMD11	1	923927	944462	peak_1	20536	+	17.1	0.000346737	0.0141254	0.00035	cds	ENSG00000187634	ENST00000420190	protein_coding
ISG15	1	1001137	1014540	peak_2	13404	+	4.75	1e-20	5.01187e-19	1e-20	cds	ENSG00000187608	ENST00000649529	protein_coding
AGRN	1	1020119	1040820	peak_3	20702	+	7.6	0.0446684	0.445656	0.045	cds	ENSG00000188157	ENST00000379370	protein_coding
AGRN	1	1044408	1050832	peak_4	6425	+	9.5	0.0177828	0.257632	0.018	cds	ENSG00000188157	ENST00000620552	protein_coding
AGRN	1	1051729	1055549	peak_5	3821	+	9.5	0.0177828	0.257632	0.018	cds	ENSG00000188157	ENST00000379370	protein_coding
B3GALT6	1	1233101	1235041	peak_6	1941	+	20.9	4.57088e-05	0.000281838	4.6e-05	cds	ENSG00000176022	ENST00000379198	protein_coding
PUSL1	1	1308596	1311677	peak_7	3082	+	13.3	0.00177828	0.0057544	0.0018	cds	ENSG00000169972	ENST00000379031	protein_coding
CPTP	1	1324801	1327881	peak_8	3081	+	15.2	0.000954993	0.0301995	0.00095	cds	ENSG00000224051	ENST00000343938	protein_coding
VWA1	1	1440004	1442882	peak_9	2879	+	5.7	0.0380189	0.0660693	0.038	utr3	ENSG00000179403	ENST00000476993	protein_coding
ATAD3B	1	1471794	1495874	peak_10	24081	+	20.9	4.57088e-05	0.000281838	4.6e-05	cds	ENSG00000160072	ENST00000673477	protein_coding
ATAD3A	1	1512191	1523900	peak_11	11710	+	7.6	0.00147911	0.00512861	0.0015	cds	ENSG00000197785	ENST00000378755	protein_coding
ATAD3A	1	1524356	1534685	peak_12	10330	+	17.1	1.58489e-06	1.58489e-05	1.6e-06	cds	ENSG00000197785	ENST00000536055	protein_coding
MIB2	1	1615414	1625059	peak_13	9646	+	9.5	0.0177828	0.257632	0.018	cds	ENSG00000197530	ENST00000518681	protein_coding
MIB2	1	1626376	1630610	peak_14	4235	+	7.6	0.0446684	0.445656	0.045	cds	ENSG00000197530	ENST00000483015	protein_coding
PRKCZ	1	2050410	2075378	peak_15	24969	+	11.4	0.00676083	0.133045	0.0068	cds	ENSG00000067606	ENST00000378567	protein_coding
PRKCZ	1	2133812	2145498	peak_16	11687	+	11.4	0.00676083	0.133045	0.0068	cds	ENSG00000067606	ENST00000378567	protein_coding
PRKCZ	1	2146102	2175296	peak_17	29195	+	11.4	0.00398107	0.0107152	0.004	cds	ENSG00000067606	ENST00000497183	protein_coding
SKI	1	2228318	2303390	peak_18	75073	+	11.4	0.000275423	0.00128825	0.00028	cds	ENSG00000157933	ENST00000378536	protein_coding
SKI	1	2303918	2307427	peak_19	3510	+	26.6	3.16228e-16	1e-14	3.2e-16	cds	ENSG00000157933	ENST00000378536	protein_coding
SKI	1	2307605	2307996	peak_20	392	+	7.6	0.0446684	0.445656	0.045	utr3	ENSG00000157933	ENST00000378536	protein_coding
SKI	1	2308085	2310213	peak_21	2129	+	9.5	0.00177828	0.0057544	0.0018	utr3	ENSG00000157933	ENST00000378536	protein_coding
RER1	1	2391774	2395853	peak_22	4080	+	7.6	0.0446684	0.445656	0.045	cds	ENSG00000157916	ENST00000378518	protein_coding
RER1	1	2399469	2403830	peak_23	4362	+	11.4	0.00331131	0.0107152	0.0033	cds	ENSG00000157916	ENST00000378512	protein_coding
RER1	1	2404038	2405442	peak_24	1405	+	9.5	0.0177828	0.257632	0.018	utr3	ENSG00000157916	ENST00000378513	protein_coding
PRXL2B	1	2586749	2591468	peak_25	4720	+	17.1	0.000346737	0.0141254	0.00035	cds	ENSG00000157870	ENST00000498083	protein_coding
PRDM16	1	3186175	3186445	peak_26	271	+	13.3	0.0025704	0.0645654	0.0026	cds	ENSG00000142611	ENST00000511072	protein_coding
PRDM16	1	3385246	3412763	peak_27	27518	+	9.5	0.0177828	0.257632	0.018	cds	ENSG00000142611	ENST00000511072	protein_coding
PRDM16	1	3418699	3434192	peak_28	15494	+	22.8	1.62181e-05	0.000123027	1.6e-05	cds	ENSG00000142611	ENST00000511072	protein_coding
TPRG1L	1	3625805	3628557	peak_29	2753	+	5.7	0.0446684	0.445656	0.045	cds	ENSG00000158109	ENST00000344579	protein_coding
ZBTB48	1	6581110	6589280	peak_30	8171	+	7.6	0.0446684	0.445656	0.045	cds	ENSG00000204859	ENST00000377674	protein_coding
PHF13	1	6619920	6622869	peak_31	2950	+	17.1	0.000346737	0.00218776	0.00035	cds	ENSG00000116273	ENST00000377648	protein_coding
PHF13	1	6623255	6623554	peak_32	300	+	9.5	0.0177828	0.257632	0.018	utr3	ENSG00000116273	ENST00000377648	protein_coding
THAP3	1	6624865	6632631	peak_33	7767	+	17.1	0.000346737	0.0141254	0.00035	cds	ENSG00000041988	ENST00000472925	protein_coding
CAMTA1	1	6785453	6820222	peak_34	34770	+	3.04	0.00288403	0.00870964	0.0029	cds	ENSG00000171735	ENST00000467404	protein_coding
CAMTA1	1	7751334	7766625	peak_35	15292	+	3.8	0.00831764	0.0199526	0.0083	cds	ENSG00000171735	ENST00000495233	protein_coding
VAMP3	1	7780741	7781162	peak_36	422	+	15.2	0.000676083	0.00269153	0.00068	utr3	ENSG00000049245	ENST00000054666	protein_coding
PER3	1	7784319	7808940	peak_37	24622	+	7.6	0.000371535	0.00162181	0.00037	cds	ENSG00000049246	ENST00000361923	protein_coding
PER3	1	7809982	7827577	peak_38	17596	+	9.5	0.00331131	0.0107152	0.0033	cds	ENSG00000049246	ENST00000377532	protein_coding
PARK7	1	7962023	7985210	peak_39	23188	+	3.64	7.94328e-18	2.51189e-16	7.9e-18	cds	ENSG00000116288	ENST00000469225	protein_coding
H6PD	1	9234773	9264444	peak_40	29672	+	7.6	0.0446684	0.445656	0.045	cds	ENSG00000049239	ENST00000377403	protein_coding
H6PD	1	9264682	9265972	peak_41	1291	+	17.1	0.000346737	0.0141254	0.00035	cds	ENSG00000049239	ENST00000377403	protein_coding
H6PD	1	9266061	9270318	peak_42	4258	+	13.3	0.000275423	0.00128825	0.00028	utr3	ENSG00000049239	ENST00000377403	protein_coding
SPSB1	1	9292893	9355942	peak_43	63050	+	7.6	0.0446684	0.445656	0.045	cds	ENSG00000171621	ENST00000328089	protein_coding
SLC25A33	1	9539464	9579964	peak_44	40501	+	4.75	0.0446684	0.229615	0.045	cds	ENSG00000171612	ENST00000302692	protein_coding
TMEM201	1	9588910	9614877	peak_45	25968	+	7.6	0.0446684	0.445656	0.045	cds	ENSG00000188807	ENST00000340305	protein_coding
PIK3CD	1	9719939	9728606	peak_46	8668	+	11.4	0.00676083	0.133045	0.0068	cds	ENSG00000171608	ENST00000543390	protein_coding
NMNAT1	1	9943427	9981746	peak_47	38320	+	5.7	0.00380189	0.0107152	0.0038	cds	ENSG00000173614	ENST00000403197	protein_coding
NMNAT1	1	9982637	9985501	peak_48	2865	+	17.1	0.000346737	0.0141254	0.00035	cds	ENSG00000173614	ENST00000377205	protein_coding
UBE4B	1	10105707	10122071	peak_49	16365	+	7.6	0.0446684	0.445656	0.045	cds	ENSG00000130939	ENST00000672724	protein_coding
UBE4B	1	10129421	10137080	peak_50	7660	+	13.3	0.0025704	0.0645654	0.0026	cds	ENSG00000130939	ENST00000672724	protein_coding
UBE4B	1	10149218	10161252	peak_51	12035	+	11.4	0.00676083	0.133045	0.0068	cds	ENSG00000130939	ENST00000672724	protein_coding
UBE4B	1	10180639	10181239	peak_52	601	+	13.3	0.0025704	0.0645654	0.0026	utr3	ENSG00000130939	ENST00000672724	protein_coding
KIF1B	1	10210569	10232304	peak_53	21736	+	7.6	0.0446684	0.445656	0.045	utr5	ENSG00000054523	ENST00000676179	protein_coding
KIF1B	1	10258524	10304771	peak_54	46248	+	17.1	2.51189e-28	1.58489e-26	2.5e-28	cds	ENSG00000054523	ENST00000377083	protein_coding
KIF1B	1	10304980	10305671	peak_55	692	+	5.7	0.0446684	0.445656	0.045	utr3	ENSG00000054523	ENST00000377083	protein_coding
KIF1B	1	10307859	10324857	peak_56	16999	+	5.7	0.00177828	0.0057544	0.0018	cds	ENSG00000054523	ENST00000263934	protein_coding
KIF1B	1	10326161	10374378	peak_57	48218	+	17.1	0.000346737	0.00316228	0.00035	cds	ENSG00000054523	ENST00000620295	protein_coding
KIF1B	1	10375273	10377705	peak_58	2433	+	13.3	1.14815e-05	8.91251e-05	1.1e-05	cds	ENSG00000054523	ENST00000622724	protein_coding
KIF1B	1	10377854	10378874	peak_59	1021	+	5.7	0.0338844	0.0616595	0.034	cds	ENSG00000054523	ENST00000622724	protein_coding
KIF1B	1	10379023	10379534	peak_60	512	+	17.1	0.000204174	0.000977237	0.0002	utr3	ENSG00000054523	ENST00000377081	protein_coding
KIF1B	1	10379593	10381603	peak_61	2011	+	11.4	0.00676083	0.133045	0.0068	utr3	ENSG00000054523	ENST00000676179	protein_coding
PGD	1	10399604	10418882	peak_62	19279	+	6.33	4.2658e-07	4.7863e-06	4.3e-07	cds	ENSG00000142657	ENST00000460189	protein_coding
PGD	1	10419462	10420511	peak_63	1050	+	7.6	0.00812831	0.0660693	0.0081	cds	ENSG00000142657	ENST00000270776	protein_coding
CENPS	1	10430934	10442411	peak_64	11478	+	5.7	0.0239883	0.0467735	0.024	cds	ENSG00000175279	ENST00000309048	protein_coding
CENPS	1	10430915	10442390	peak_65	11476	+	5.7	0.020893	0.0416869	0.021	cds	ENSG00000175279	ENST00000309048	protein_coding
PEX14	1	10474949	10630758	peak_66	155810	+	9.5	8.91251e-05	0.000501187	8.9e-05	cds	ENSG00000142655	ENST00000356607	protein_coding
TARDBP	1	11012656	11016200	peak_67	3545	+	3.17	0.000776247	0.00301995	0.00078	cds	ENSG00000120948	ENST00000472476	nonsense_mediated_decay
TARDBP	1	11016908	11022936	peak_68	6029	+	2.59	2.5704e-06	2.39883e-05	2.6e-06	cds	ENSG00000120948	ENST00000240185	protein_coding
TARDBP	1	11023084	11023652	peak_69	569	+	4.38	5.01187e-16	1.25893e-14	5e-16	cds	ENSG00000120948	ENST00000610369	protein_coding
TARDBP	1	11012661	11029712	peak_70	17052	+	5.7	3.98107e-07	4.57088e-06	4e-07	cds	ENSG00000120948	ENST00000639083	protein_coding
UBIAD1	1	11273197	11286487	peak_71	13291	+	7.6	0.0194984	0.262422	0.019	cds	ENSG00000120942	ENST00000376810	protein_coding
UBIAD1	1	11286816	11287326	peak_72	511	+	13.3	0.0025704	0.0645654	0.0026	utr3	ENSG00000120942	ENST00000376810	protein_coding
UBIAD1	1	11287414	11294882	peak_73	7469	+	7.6	0.0446684	0.445656	0.045	cds	ENSG00000120942	ENST00000486588	nonsense_mediated_decay
FBXO44	1	11654374	11661893	peak_74	7520	+	13.3	0.0025704	0.0645654	0.0026	cds	ENSG00000132879	ENST00000376762	protein_coding
AGTRAP	1	11746180	11750444	peak_75	4265	+	11.4	0.00676083	0.133045	0.0068	cds	ENSG00000177674	ENST00000510878	protein_coding
CLCN6	1	11806095	11823775	peak_76	17681	+	9.5	0.0177828	0.257632	0.018	cds	ENSG00000011021	ENST00000346436	protein_coding
CLCN6	1	11826178	11837006	peak_77	10829	+	9.5	0.0177828	0.257632	0.018	cds	ENSG00000011021	ENST00000346436	protein_coding
PLOD1	1	11934693	11944628	peak_78	9936	+	7.6	0.0446684	0.445656	0.045	cds	ENSG00000083444	ENST00000449038	protein_coding
PLOD1	1	11948029	11952733	peak_79	4705	+	4.43	0.0194984	0.149624	0.019	cds	ENSG00000083444	ENST00000429000	protein_coding
PLOD1	1	11957133	11958621	peak_80	1489	+	7.6	0.0446684	0.445656	0.045	cds	ENSG00000083444	ENST00000196061	protein_coding
PLOD1	1	11964710	11970756	peak_81	6047	+	3.8	0.0141254	0.030903	0.014	cds	ENSG00000083444	ENST00000196061	protein_coding
PLOD1	1	11970814	11975537	peak_82	4724	+	15.2	0.000954993	0.0301995	0.00095	cds	ENSG00000083444	ENST00000196061	protein_coding
MFN2	1	11980419	11981925	peak_83	1507	+	3.04	0.0338844	0.0616595	0.034	utr5	ENSG00000116688	ENST00000675781	protein_coding
MFN2	1	11981984	11988438	peak_84	6455	+	2.44	0.0489779	0.0831764	0.049	utr5	ENSG00000116688	ENST00000412236	protein_coding
MFN2	1	11989262	12011686	peak_85	22425	+	17.1	1.23027e-07	1.54882e-06	1.2e-07	cds	ENSG00000116688	ENST00000674910	protein_coding
MFN2	1	12011745	12012554	peak_86	810	+	7.6	0.000190546	0.000912011	0.00019	utr3	ENSG00000116688	ENST00000674817	protein_coding
MFN2	1	12012613	12013182	peak_87	570	+	7.6	0.0446684	0.445656	0.045	utr3	ENSG00000116688	ENST00000674817	protein_coding
MIIP	1	12019497	12029772	peak_88	10276	+	9.5	0.0177828	0.257632	0.018	cds	ENSG00000116691	ENST00000235332	protein_coding
TNFRSF8	1	12143432	12144207	peak_89	776	+	7.6	0.0446684	0.445656	0.045	utr3	ENSG00000120949	ENST00000263932	protein_coding
VPS13D	1	12230029	12276507	peak_90	46479	+	28.5	7.4131e-07	7.94328e-06	7.4e-07	cds	ENSG00000048707	ENST00000620676	protein_coding
VPS13D	1	12276566	12277256	peak_91	691	+	17.1	0.000346737	0.0141254	0.00035	cds	ENSG00000048707	ENST00000620676	protein_coding
VPS13D	1	12277315	12283267	peak_92	5953	+	19	0.000125893	0.000660693	0.00013	cds	ENSG00000048707	ENST00000011700	protein_coding
VPS13D	1	12283446	12304652	peak_93	21207	+	19	0.000125893	0.000660693	0.00013	cds	ENSG00000048707	ENST00000613099	protein_coding
VPS13D	1	12308503	12322542	peak_94	14040	+	9.5	0.0177828	0.257632	0.018	cds	ENSG00000048707	ENST00000613099	protein_coding
VPS13D	1	12341851	12348961	peak_95	7111	+	7.6	0.0446684	0.445656	0.045	cds	ENSG00000048707	ENST00000011700	protein_coding
VPS13D	1	12369479	12378456	peak_96	8978	+	7.6	0.0446684	0.445656	0.045	cds	ENSG00000048707	ENST00000011700	protein_coding
VPS13D	1	12378514	12386334	peak_97	7821	+	7.6	0.00177828	0.0057544	0.0018	cds	ENSG00000048707	ENST00000011700	protein_coding
VPS13D	1	12400329	12465213	peak_98	64885	+	9.5	7.76247e-05	0.000457088	7.8e-05	cds	ENSG00000048707	ENST00000011700	protein_coding
VPS13D	1	12506982	12509381	peak_99	2400	+	4.43	0.00831764	0.0199526	0.0083	cds	ENSG00000048707	ENST00000011700	protein_coding
VPS13D	1	12509470	12511388	peak_100	1919	+	15.2	0.000162181	0.000831764	0.00016	utr3	ENSG00000048707	ENST00000543766	protein_coding
PDPN	1	13583464	13614505	peak_101	31042	+	10.4	0.000204174	0.000977237	0.0002	cds	ENSG00000162493	ENST00000376057	protein_coding
PDPN	1	13616432	13616881	peak_102	450	+	9.5	0.0177828	0.257632	0.018	utr3	ENSG00000162493	ENST00000294489	protein_coding
PDPN	1	13617538	13617957	peak_103	420	+	7.6	0.0446684	0.445656	0.045	utr3	ENSG00000162493	ENST00000294489	protein_coding
PRDM2	1	13705230	13778940	peak_104	73711	+	10.4	1.77828e-07	2.18776e-06	1.8e-07	cds	ENSG00000116731	ENST00000343137	protein_coding
PRDM2	1	13779089	13781277	peak_105	2189	+	11.4	0.00676083	0.133045	0.0068	cds	ENSG00000116731	ENST00000343137	protein_coding
PRDM2	1	13781965	13786998	peak_106	5034	+	13.3	0.0025704	0.0645654	0.0026	cds	ENSG00000116731	ENST00000343137	protein_coding
KAZN	1	14599013	15065639	peak_107	466627	+	9.5	0.0177828	0.257632	0.018	cds	ENSG00000189337	ENST00000636203	protein_coding
TMEM51	1	15152531	15220478	peak_108	67948	+	13.3	0.0025704	0.0199526	0.0026	cds	ENSG00000171729	ENST00000428417	protein_coding
FHAD1	1	15247271	15345466	peak_109	98196	+	9.5	0.0177828	0.257632	0.018	cds	ENSG00000142621	ENST00000433640	protein_coding
FHAD1	1	15349133	15398127	peak_110	48995	+	7.6	0.0446684	0.445656	0.045	cds	ENSG00000142621	ENST00000529606	protein_coding
EFHD2	1	15409976	15429236	peak_111	19261	+	17.1	1.25893e-18	5.01187e-17	1.3e-18	cds	ENSG00000142634	ENST00000375980	protein_coding
EFHD2	1	15429355	15429773	peak_112	419	+	5.7	0.0416869	0.170216	0.042	utr3	ENSG00000142634	ENST00000375980	protein_coding
DNAJC16	1	15536495	15536796	peak_113	302	+	7.6	0.0446684	0.445656	0.045	cds	ENSG00000116138	ENST00000475133	nonsense_mediated_decay
DNAJC16	1	15571298	15576092	peak_114	4795	+	7.6	0.0446684	0.445656	0.045	cds	ENSG00000116138	ENST00000375849	protein_coding
RSC1A1	1	15630532	15660482	peak_115	29951	+	13.3	0.000316228	0.00144544	0.00032	cds	ENSG00000215695	ENST00000345034	protein_coding
RSC1A1	1	15660930	15662457	peak_116	1528	+	7.6	0.0018197	0.0057544	0.0018	cds	ENSG00000215695	ENST00000345034	protein_coding
DDI2	1	15663744	15664763	peak_117	1020	+	9.5	0.00812831	0.151008	0.0081	utr3	ENSG00000197312	ENST00000480945	protein_coding
DDI2	1	15664822	15667577	peak_118	2756	+	11.4	5.88844e-05	0.000354813	5.9e-05	utr3	ENSG00000197312	ENST00000480945	protein_coding
DDI2	1	15667756	15667996	peak_119	241	+	3.32	0.0380189	0.0660693	0.038	utr3	ENSG00000197312	ENST00000480945	protein_coding
RSC1A1	1	15659868	15660497	peak_120	630	+	13.3	0.0025704	0.0645654	0.0026	cds	ENSG00000215695	ENST00000345034	protein_coding
RSC1A1	1	15660944	15661722	peak_121	779	+	7.6	0.00331131	0.0107152	0.0033	cds	ENSG00000215695	ENST00000345034	protein_coding
PLEKHM2	1	15719838	15727272	peak_122	7435	+	19	1.62181e-06	1.62181e-05	1.6e-06	cds	ENSG00000116786	ENST00000375793	protein_coding
PLEKHM2	1	15727360	15729123	peak_123	1764	+	15.2	6.91831e-06	5.7544e-05	6.9e-06	cds	ENSG00000116786	ENST00000642363	protein_coding
PLEKHM2	1	15729182	15734769	peak_124	5588	+	13.3	0.0025704	0.0645654	0.0026	cds	ENSG00000116786	ENST00000642363	protein_coding
FBLIM1	1	15756606	15784586	peak_125	27981	+	17.1	0.000346737	0.0141254	0.00035	cds	ENSG00000162458	ENST00000441801	protein_coding
FBLIM1	1	15785724	15786594	peak_126	871	+	7.6	0.0446684	0.445656	0.045	utr3	ENSG00000162458	ENST00000375771	protein_coding
SPEN	1	15836094	15933981	peak_127	97888	+	22.8	1e-35	1e-33	1e-35	cds	ENSG00000065526	ENST00000375759	protein_coding
SPEN	1	15934309	15935389	peak_128	1081	+	15.2	0.000524807	0.00218776	0.00052	cds	ENSG00000065526	ENST00000375759	protein_coding
SPEN	1	15935478	15940456	peak_129	4979	+	26.6	2.0893e-06	1.99526e-05	2.1e-06	cds	ENSG00000065526	ENST00000375759	protein_coding
SZRD1	1	16367087	16387611	peak_130	20525	+	5.7	1.31826e-05	0.000102329	1.3e-05	cds	ENSG00000055070	ENST00000476423	nonsense_mediated_decay
SZRD1	1	16387670	16395538	peak_131	7869	+	5.7	0.00389045	0.0107152	0.0039	cds	ENSG00000055070	ENST00000401089	protein_coding
SZRD1	1	16395627	16396167	peak_132	541	+	2.63	0.00275423	0.00831764	0.0028	utr3	ENSG00000055070	ENST00000401089	protein_coding
SZRD1	1	16396226	16398145	peak_133	1920	+	17.1	0.000346737	0.0141254	0.00035	utr3	ENSG00000055070	ENST00000401089	protein_coding
NECAP2	1	16440750	16459188	peak_134	18439	+	5.7	0.0186209	0.0371535	0.019	cds	ENSG00000157191	ENST00000492095	nonsense_mediated_decay
CROCC	1	16921930	16939901	peak_135	17972	+	7.6	0.0446684	0.445656	0.045	cds	ENSG00000058453	ENST00000445545	protein_coding
CROCC	1	16939960	16960966	peak_136	21007	+	17.1	0.000346737	0.0141254	0.00035	cds	ENSG00000058453	ENST00000445545	protein_coding
CROCC	1	16961055	16969830	peak_137	8776	+	13.3	0.000524807	0.00218776	0.00052	cds	ENSG00000058453	ENST00000375541	protein_coding
CROCC	1	16970386	16972516	peak_138	2131	+	7.6	0.0446684	0.445656	0.045	cds	ENSG00000058453	ENST00000375541	protein_coding
ARHGEF10L	1	17539697	17587516	peak_139	47820	+	7.6	0.0446684	0.445656	0.045	cds	ENSG00000074964	ENST00000375415	protein_coding
ARHGEF10L	1	17602141	17655945	peak_140	53805	+	15.2	0.000954993	0.0301995	0.00095	cds	ENSG00000074964	ENST00000375408	protein_coding
MRTO4	1	19251804	19260128	peak_141	8325	+	36.1	1.12202e-08	1.65959e-07	1.1e-08	cds	ENSG00000053372	ENST00000330263	protein_coding
SLC66A1	1	19312325	19327617	peak_142	15293	+	9.5	0.0177828	0.257632	0.018	cds	ENSG00000040487	ENST00000375153	protein_coding
MICOS10	1	19626709	19629821	peak_143	3113	+	7.6	0.0446684	0.445656	0.045	utr3	ENSG00000173436	ENST00000617872	protein_coding
MICOS10-NBL1	1	19596978	19655046	peak_144	58069	+	1.9	0.047863	0.0812831	0.048	cds	ENSG00000270136	ENST00000602293	nonsense_mediated_decay
NBL1	1	19655105	19658456	peak_145	3352	+	7.6	0.0446684	0.445656	0.045	cds	ENSG00000158747	ENST00000289749	protein_coding
OTUD3	1	19882723	19908134	peak_146	25412	+	7.6	0.000389045	0.00169824	0.00039	cds	ENSG00000169914	ENST00000375120	protein_coding
OTUD3	1	19908342	19908612	peak_147	271	+	3.17	0.0301995	0.0562341	0.03	utr3	ENSG00000169914	ENST00000375120	protein_coding
OTUD3	1	19910195	19910913	peak_148	719	+	5.7	0.0416869	0.445656	0.042	utr3	ENSG00000169914	ENST00000375120	protein_coding
OTUD3	1	19911032	19911511	peak_149	480	+	7.6	0.0446684	0.445656	0.045	utr3	ENSG00000169914	ENST00000375120	protein_coding
PINK1	1	20633547	20651511	peak_150	17965	+	15.2	1.47911e-05	0.000112202	1.5e-05	cds	ENSG00000158828	ENST00000321556	protein_coding
NBPF3	1	21440187	21444991	peak_151	4805	+	7.6	0.0446684	0.170216	0.045	utr5	ENSG00000142794	ENST00000342104	protein_coding
NBPF3	1	21468718	21485005	peak_152	16288	+	5.7	0.0186209	0.0371535	0.019	cds	ENSG00000142794	ENST00000342104	protein_coding
LDLRAD2	1	21812264	21822768	peak_153	10505	+	9.5	0.0177828	0.257632	0.018	cds	ENSG00000187942	ENST00000543870	protein_coding
LDLRAD2	1	21823276	21824116	peak_154	841	+	7.6	0.0446684	0.445656	0.045	utr3	ENSG00000187942	ENST00000344642	protein_coding
CDC42	1	22053345	22087730	peak_155	34386	+	7.6	1.47911e-06	1.47911e-05	1.5e-06	cds	ENSG00000070831	ENST00000667384	protein_coding
CDC42	1	22091767	22092097	peak_156	331	+	5.07	4.16869e-05	0.000269153	4.2e-05	utr3	ENSG00000070831	ENST00000400259	protein_coding
ZBTB40	1	22428837	22517300	peak_157	88464	+	17.1	9.77237e-06	7.76247e-05	9.8e-06	cds	ENSG00000184677	ENST00000650433	protein_coding
ZBTB40	1	22521594	22526423	peak_158	4830	+	9.5	0.0177828	0.257632	0.018	cds	ENSG00000184677	ENST00000375647	protein_coding
ZBTB40	1	22526512	22528820	peak_159	2309	+	7.6	0.0446684	0.445656	0.045	utr3	ENSG00000184677	ENST00000375647	protein_coding
ZBTB40	1	22528969	22529809	peak_160	841	+	7.6	0.00776247	0.0194984	0.0078	utr3	ENSG00000184677	ENST00000375647	protein_coding
ZBTB40	1	22529868	22530288	peak_161	421	+	4.34	0.000398107	0.00169824	0.0004	utr3	ENSG00000184677	ENST00000375647	protein_coding
EPHB2	1	22784803	22895478	peak_162	110676	+	9.5	0.0177828	0.257632	0.018	cds	ENSG00000133216	ENST00000374632	protein_coding
EPHB2	1	22912479	22913260	peak_163	782	+	9.5	0.0177828	0.257632	0.018	cds	ENSG00000133216	ENST00000374627	protein_coding
EPHB2	1	22913408	22913949	peak_164	542	+	13.3	7.94328e-05	0.000457088	7.9e-05	cds	ENSG00000133216	ENST00000400191	protein_coding
KDM1A	1	23019442	23079097	peak_165	59656	+	5.7	2.18776e-07	2.63027e-06	2.2e-07	cds	ENSG00000004487	ENST00000465864	protein_coding
KDM1A	1	23079560	23083421	peak_166	3862	+	4.43	0.0018197	0.0057544	0.0018	cds	ENSG00000004487	ENST00000400181	protein_coding
RPL11	1	23692010	23696715	peak_167	4706	+	11.4	6.30957e-21	2.51189e-19	6.3e-21	cds	ENSG00000142676	ENST00000643754	protein_coding
ELOA	1	23743514	23756977	peak_168	13464	+	8.55	7.58578e-08	1e-06	7.6e-08	cds	ENSG00000011007	ENST00000613537	protein_coding
ELOA	1	23759601	23759872	peak_169	272	+	4.75	0.0416869	0.445656	0.042	utr3	ENSG00000011007	ENST00000613537	protein_coding
ELOA	1	23760141	23760471	peak_170	331	+	9.5	0.00812831	0.0199526	0.0081	utr3	ENSG00000011007	ENST00000613537	protein_coding
ELOA	1	23760530	23761010	peak_171	481	+	2.85	0.00616595	0.0158489	0.0062	utr3	ENSG00000011007	ENST00000613537	protein_coding
ELOA	1	23761669	23762059	peak_172	391	+	7.6	0.0446684	0.445656	0.045	utr3	ENSG00000011007	ENST00000418390	protein_coding
PITHD1	1	23778417	23787607	peak_173	9191	+	26.6	2.95121e-08	4.0738e-07	3e-08	cds	ENSG00000057757	ENST00000246151	protein_coding
PITHD1	1	23787725	23788024	peak_174	300	+	7.6	0.0446684	0.445656	0.045	utr3	ENSG00000057757	ENST00000246151	protein_coding
LYPLA2	1	23791144	23793691	peak_175	2548	+	3.8	0.0416869	0.0831764	0.042	cds	ENSG00000011009	ENST00000374503	protein_coding
LYPLA2	1	23794225	23795091	peak_176	867	+	7.6	0.0446684	0.445656	0.045	cds	ENSG00000011009	ENST00000374501	protein_coding
PNRC2	1	23959880	23961918	peak_177	2039	+	4.75	0.000338844	0.00154882	0.00034	cds	ENSG00000189266	ENST00000374468	protein_coding
PNRC2	1	23962035	23962304	peak_178	270	+	2.24	0.00223872	0.00691831	0.0022	utr3	ENSG00000189266	ENST00000647887	protein_coding
NIPAL3	1	24415801	24458897	peak_179	43097	+	9.5	0.0060256	0.0158489	0.006	cds	ENSG00000001461	ENST00000358028	protein_coding
NIPAL3	1	24469029	24470734	peak_180	1706	+	13.3	0.0025704	0.0645654	0.0026	cds	ENSG00000001461	ENST00000003912	protein_coding
NIPAL3	1	24470793	24472049	peak_181	1257	+	15.2	0.000151356	0.000794328	0.00015	utr3	ENSG00000001461	ENST00000003912	protein_coding
NIPAL3	1	24472258	24472587	peak_182	330	+	7.6	0.0446684	0.445656	0.045	utr3	ENSG00000001461	ENST00000003912	protein_coding
RCAN3	1	24514323	24535672	peak_183	21350	+	5.7	0.00316228	0.00933254	0.0032	cds	ENSG00000117602	ENST00000425530	protein_coding
RCAN3	1	24537980	24539451	peak_184	1472	+	13.3	0.0025704	0.0645654	0.0026	utr3	ENSG00000117602	ENST00000374395	protein_coding
SRRM1	1	24641380	24662773	peak_185	21394	+	11.4	3.16228e-24	1.58489e-22	3.2e-24	cds	ENSG00000133226	ENST00000374389	protein_coding
SRRM1	1	24663210	24672473	peak_186	9264	+	34.2	1.25893e-28	7.94328e-27	1.3e-28	cds	ENSG00000133226	ENST00000374389	protein_coding
CLIC4	1	24745381	24814100	peak_187	68720	+	6.65	2.04174e-05	0.000144544	2e-05	cds	ENSG00000169504	ENST00000374379	protein_coding
CLIC4	1	24814159	24840843	peak_188	26685	+	4.18	0.00398107	0.0107152	0.004	cds	ENSG00000169504	ENST00000374379	protein_coding
CLIC4	1	24841172	24841713	peak_189	542	+	2.99	0.0141254	0.030903	0.014	utr3	ENSG00000169504	ENST00000374379	protein_coding
TMEM50A	1	25338363	25362361	peak_190	23999	+	13.3	0.00162181	0.00537032	0.0016	cds	ENSG00000183726	ENST00000374358	protein_coding
MACO1	1	25456656	25498414	peak_191	41759	+	11.4	3.54813e-07	4.0738e-06	3.5e-07	cds	ENSG00000204178	ENST00000647928	nonsense_mediated_decay
LDLRAP1	1	25543605	25554893	peak_192	11289	+	5.7	0.0446684	0.170216	0.045	cds	ENSG00000157978	ENST00000374338	protein_coding
LDLRAP1	1	25563664	25568886	peak_193	5223	+	15.2	0.000954993	0.0301995	0.00095	cds	ENSG00000157978	ENST00000374338	protein_coding
MAN1C1	1	25617467	25746767	peak_194	129301	+	7.6	0.0446684	0.445656	0.045	cds	ENSG00000117643	ENST00000374332	protein_coding
SELENON	1	25808736	25815676	peak_195	6941	+	11.4	0.000275423	0.00128825	0.00028	cds	ENSG00000162430	ENST00000361547	protein_coding
SELENON	1	25815735	25817293	peak_196	1559	+	13.3	0.00134896	0.00467735	0.0013	utr3	ENSG00000162430	ENST00000374315	protein_coding
SELENON	1	25817591	25818221	peak_197	631	+	7.6	0.0446684	0.445656	0.045	utr3	ENSG00000162430	ENST00000374315	protein_coding
SELENON	1	25813972	25823744	peak_198	9773	+	7.6	0.0194984	0.262422	0.019	cds	ENSG00000162430	ENST00000374315	protein_coding
MTFR1L	1	25826616	25829717	peak_199	3102	+	6.65	0.00812831	0.151008	0.0081	cds	ENSG00000117640	ENST00000374303	protein_coding
PDIK1L	1	26123754	26125555	peak_200	1802	+	15.2	0.000954993	0.0301995	0.00095	utr3	ENSG00000175087	ENST00000374269	protein_coding
ZNF593	1	26169907	26170873	peak_201	967	+	11.4	2.39883e-05	0.000165959	2.4e-05	cds	ENSG00000142684	ENST00000270812	protein_coding
CEP85	1	26234199	26255605	peak_202	21407	+	13.3	0.0025704	0.0645654	0.0026	cds	ENSG00000130695	ENST00000640292	protein_coding
CEP85	1	26255753	26278152	peak_203	22400	+	7.6	6.16595e-10	1.09648e-08	6.2e-10	cds	ENSG00000130695	ENST00000640292	protein_coding
DHDDS	1	26432460	26447645	peak_204	15186	+	11.4	0.00676083	0.133045	0.0068	cds	ENSG00000117682	ENST00000360009	protein_coding
DHDDS	1	26460075	26468976	peak_205	8902	+	7.6	0.0446684	0.445656	0.045	cds	ENSG00000117682	ENST00000416052	protein_coding
DHDDS	1	26469572	26471306	peak_206	1735	+	7.6	0.000331131	0.00151356	0.00033	utr3	ENSG00000117682	ENST00000236342	protein_coding
HMGN2	1	26472439	26475359	peak_207	2921	+	2.24	2.51189e-13	6.30957e-12	2.5e-13	cds	ENSG00000198830	ENST00000619352	protein_coding
RPS6KA1	1	26529760	26574731	peak_208	44972	+	22.8	1.62181e-05	0.000123027	1.6e-05	cds	ENSG00000117676	ENST00000531382	protein_coding
ARID1A	1	26693235	26729650	peak_209	36416	+	11.4	0.00676083	0.133045	0.0068	cds	ENSG00000117713	ENST00000324856	protein_coding
ARID1A	1	26729709	26763156	peak_210	33448	+	11.4	0.000186209	0.000912011	0.00019	cds	ENSG00000117713	ENST00000615191	protein_coding
ARID1A	1	26763214	26772623	peak_211	9410	+	10.8	1.58489e-06	1.58489e-05	1.6e-06	cds	ENSG00000117713	ENST00000615191	protein_coding
ARID1A	1	26773368	26780100	peak_212	6733	+	17.1	1e-18	3.16228e-17	1e-18	cds	ENSG00000117713	ENST00000430799	protein_coding
ARID1A	1	26780159	26781117	peak_213	959	+	9.5	0.00870964	0.0199526	0.0087	cds	ENSG00000117713	ENST00000430799	protein_coding
ZDHHC18	1	26853776	26854853	peak_214	1078	+	9.5	0.0177828	0.257632	0.018	cds	ENSG00000204160	ENST00000374141	protein_coding
NUDC	1	26900237	26946871	peak_215	46635	+	5.7	5.01187e-32	3.98107e-30	5e-32	cds	ENSG00000090273	ENST00000321265	protein_coding
WDTC1	1	27234691	27283339	peak_216	48649	+	8.55	0.00134896	0.00467735	0.0013	cds	ENSG00000142784	ENST00000447062	nonsense_mediated_decay
WDTC1	1	27283398	27297989	peak_217	14592	+	15.2	0.000954993	0.0057544	0.00095	cds	ENSG00000142784	ENST00000447062	nonsense_mediated_decay
WDTC1	1	27298048	27306239	peak_218	8192	+	9.5	0.0169824	0.0354813	0.017	cds	ENSG00000142784	ENST00000447062	nonsense_mediated_decay
WDTC1	1	27306327	27306808	peak_219	482	+	7.6	0.0446684	0.445656	0.045	cds	ENSG00000142784	ENST00000472249	nonsense_mediated_decay
TMEM222	1	27322144	27335952	peak_220	13809	+	7.6	0.0446684	0.445656	0.045	cds	ENSG00000186501	ENST00000374076	protein_coding
TMEM222	1	27336070	27336400	peak_221	331	+	7.6	0.0416869	0.445656	0.042	utr3	ENSG00000186501	ENST00000374076	protein_coding
FAM76A	1	27725960	27759678	peak_222	33719	+	3.8	8.31764e-05	0.00047863	8.3e-05	cds	ENSG00000009780	ENST00000373949	protein_coding
FAM76A	1	27759960	27761468	peak_223	1509	+	11.4	0.00676083	0.133045	0.0068	cds	ENSG00000009780	ENST00000446647	protein_coding
FAM76A	1	27761527	27762457	peak_224	931	+	7.6	0.0446684	0.445656	0.045	utr3	ENSG00000009780	ENST00000373954	protein_coding
STX12	1	27773218	27822295	peak_225	49078	+	4.88	8.51138e-05	0.00047863	8.5e-05	cds	ENSG00000117758	ENST00000373943	protein_coding
PPP1R8	1	27831080	27850808	peak_226	19729	+	9.5	2.5704e-07	3.01995e-06	2.6e-07	cds	ENSG00000117751	ENST00000373931	protein_coding
THEMIS2	1	27872542	27886685	peak_227	14144	+	11.4	0.00676083	0.133045	0.0068	cds	ENSG00000130775	ENST00000373921	protein_coding
ATP5IF1	1	28236108	28236851	peak_228	744	+	5.7	7.94328e-54	1e-51	7.9e-54	cds	ENSG00000130770	ENST00000465645	protein_coding
ATP5IF1	1	28237088	28237622	peak_229	535	+	7.6	0.0446684	0.445656	0.045	utr3	ENSG00000130770	ENST00000465645	protein_coding
ATP5IF1	1	28237740	28238008	peak_230	269	+	3.17	0.000141254	0.00074131	0.00014	cds	ENSG00000130770	ENST00000335514	protein_coding
SESN2	1	28259517	28274847	peak_231	15331	+	9.5	2.88403e-08	4.0738e-07	2.9e-08	cds	ENSG00000130766	ENST00000253063	protein_coding
SESN2	1	28274996	28281715	peak_232	6720	+	24.7	1.58489e-06	1.58489e-05	1.6e-06	cds	ENSG00000130766	ENST00000253063	protein_coding
SESN2	1	28281804	28282491	peak_233	688	+	9.5	0.0177828	0.257632	0.018	utr3	ENSG00000130766	ENST00000253063	protein_coding
MED18	1	28330635	28335845	peak_234	5211	+	7.6	0.0446684	0.445656	0.045	cds	ENSG00000130772	ENST00000373842	protein_coding
PHACTR4	1	28369668	28438212	peak_235	68545	+	3.99	2.51189e-05	0.00017378	2.5e-05	cds	ENSG00000204138	ENST00000632421	nonsense_mediated_decay
PHACTR4	1	28438361	28497135	peak_236	58775	+	20.9	2.51189e-12	6.30957e-11	2.5e-12	cds	ENSG00000204138	ENST00000373839	protein_coding
PHACTR4	1	28497194	28497793	peak_237	600	+	24.7	5.88844e-06	5.01187e-05	5.9e-06	utr3	ENSG00000204138	ENST00000373839	protein_coding
PHACTR4	1	28497852	28498630	peak_238	779	+	13.3	0.0025704	0.0645654	0.0026	utr3	ENSG00000204138	ENST00000373839	protein_coding
PHACTR4	1	28498808	28499318	peak_239	511	+	9.5	0.0177828	0.257632	0.018	utr3	ENSG00000204138	ENST00000373839	protein_coding
RCC1	1	28506061	28532726	peak_240	26666	+	11.4	1.77828e-10	3.38844e-09	1.8e-10	cds	ENSG00000180198	ENST00000486790	protein_coding
RCC1	1	28535077	28539002	peak_241	3926	+	6.97	1.62181e-06	1.62181e-05	1.6e-06	cds	ENSG00000180198	ENST00000373832	protein_coding
TRNAU1AP	1	28553084	28577796	peak_242	24713	+	15.2	0.000331131	0.00151356	0.00033	cds	ENSG00000180098	ENST00000373830	protein_coding
GMEB1	1	28668731	28715010	peak_243	46280	+	10.4	5.88844e-09	9.12011e-08	5.9e-09	cds	ENSG00000162419	ENST00000294409	protein_coding
GMEB1	1	28716627	28718095	peak_244	1469	+	7.6	0.0269153	0.0512861	0.027	utr3	ENSG00000162419	ENST00000373816	protein_coding
YTHDF2	1	28736620	28769296	peak_245	32677	+	9.5	8.70964e-06	7.24436e-05	8.7e-06	cds	ENSG00000198492	ENST00000542507	protein_coding
OPRD1	1	28812141	28868092	peak_246	55952	+	15.2	0.000954993	0.00467735	0.00095	cds	ENSG00000116329	ENST00000234961	protein_coding
EPB41	1	28887090	29018245	peak_247	131156	+	9.5	1.65959e-07	2.04174e-06	1.7e-07	cds	ENSG00000159023	ENST00000648891	nonsense_mediated_decay
EPB41	1	29018364	29065206	peak_248	46843	+	3.8	1.12202e-09	1.94984e-08	1.1e-09	cds	ENSG00000159023	ENST00000349460	protein_coding
EPB41	1	29097821	29115792	peak_249	17972	+	4.32	9.77237e-06	7.76247e-05	9.8e-06	cds	ENSG00000159023	ENST00000343067	protein_coding
EPB41	1	29117706	29119056	peak_250	1351	+	5.7	9.33254e-07	9.77237e-06	9.3e-07	utr3	ENSG00000159023	ENST00000647103	protein_coding
EPB41	1	29119235	29119446	peak_251	212	+	4.27	0.00870964	0.0199526	0.0087	utr3	ENSG00000159023	ENST00000647103	protein_coding
EPB41	1	29119595	29120046	peak_252	452	+	11.4	0.00331131	0.0812831	0.0033	utr3	ENSG00000159023	ENST00000373798	protein_coding
PTPRU	1	29236695	29279624	peak_253	42930	+	11.4	0.00134896	0.00467735	0.0013	cds	ENSG00000060656	ENST00000345512	protein_coding
PTPRU	1	29282688	29305389	peak_254	22702	+	11.4	0.000275423	0.00128825	0.00028	cds	ENSG00000060656	ENST00000428026	protein_coding
PTPRU	1	29310745	29312602	peak_255	1858	+	9.5	0.0177828	0.257632	0.018	cds	ENSG00000060656	ENST00000345512	protein_coding
PTPRU	1	29316030	29326813	peak_256	10784	+	15.2	0.000954993	0.0301995	0.00095	cds	ENSG00000060656	ENST00000428026	protein_coding
ZCCHC17	1	31318227	31364569	peak_257	46343	+	3.21	1.58489e-19	6.30957e-18	1.6e-19	cds	ENSG00000121766	ENST00000616859	protein_coding
SERINC2	1	31409564	31434680	peak_258	25117	+	9.5	0.0177828	0.257632	0.018	cds	ENSG00000168528	ENST00000373709	protein_coding
KHDRBS1	1	32013867	32042774	peak_259	28908	+	5.7	1.99526e-23	1e-21	2e-23	cds	ENSG00000121774	ENST00000492989	protein_coding
KHDRBS1	1	32043340	32043817	peak_260	478	+	2.32	0.0371535	0.0660693	0.037	utr3	ENSG00000121774	ENST00000327300	protein_coding
TMEM39B	1	32072964	32075042	peak_261	2079	+	4.75	0.0446684	0.445656	0.045	cds	ENSG00000121775	ENST00000336294	protein_coding
KPNA6	1	32108055	32158309	peak_262	50255	+	4.04	4.0738e-06	3.63078e-05	4.1e-06	cds	ENSG00000025800	ENST00000471599	nonsense_mediated_decay
KPNA6	1	32160698	32169908	peak_263	9211	+	11.4	0.00676083	0.133045	0.0068	cds	ENSG00000025800	ENST00000373625	protein_coding
KPNA6	1	32170027	32171003	peak_264	977	+	4.88	8.51138e-05	0.00047863	8.5e-05	cds	ENSG00000025800	ENST00000373625	protein_coding
KPNA6	1	32171659	32173245	peak_265	1587	+	15.2	0.000831764	0.0030903	0.00083	utr3	ENSG00000025800	ENST00000373625	protein_coding
KPNA6	1	32174111	32174470	peak_266	360	+	2.44	0.0489779	0.0831764	0.049	utr3	ENSG00000025800	ENST00000373625	protein_coding
KPNA6	1	32174679	32176563	peak_267	1885	+	11.4	0.000204174	0.000977237	0.0002	utr3	ENSG00000025800	ENST00000373625	protein_coding
TXLNA	1	32179674	32180232	peak_268	559	+	5.22	0.00177828	0.0057544	0.0018	utr5	ENSG00000084652	ENST00000373609	protein_coding
TXLNA	1	32180321	32196461	peak_269	16141	+	20.9	2.51189e-20	1.25893e-18	2.5e-20	cds	ENSG00000084652	ENST00000373609	protein_coding
TXLNA	1	32196819	32198285	peak_270	1467	+	26.6	2.0893e-06	1.99526e-05	2.1e-06	utr3	ENSG00000084652	ENST00000373609	protein_coding
CCDC28B	1	32202605	32204670	peak_271	2066	+	4.27	0.00234423	0.00724436	0.0023	cds	ENSG00000160050	ENST00000373602	protein_coding
IQCC	1	32205670	32207497	peak_272	1828	+	15.2	4.67735e-06	4.0738e-05	4.7e-06	cds	ENSG00000160051	ENST00000537469	protein_coding
DCDC2B	1	32212123	32216196	peak_273	4074	+	9.5	0.0177828	0.257632	0.018	cds	ENSG00000222046	ENST00000409358	protein_coding
EIF3I	1	32221927	32231604	peak_274	9678	+	9.5	6.0256e-08	7.94328e-07	6e-08	cds	ENSG00000084623	ENST00000373586	protein_coding
HDAC1	1	32292082	32333089	peak_275	41008	+	20.9	1.58489e-34	1.25893e-32	1.6e-34	cds	ENSG00000116478	ENST00000373548	protein_coding
TSSK3	1	32353453	32364136	peak_276	10684	+	9.5	0.0177828	0.257632	0.018	cds	ENSG00000162526	ENST00000373534	protein_coding
ZBTB8A	1	32471163	32600792	peak_277	129630	+	11.4	0.00134896	0.00467735	0.0013	cds	ENSG00000160062	ENST00000316459	protein_coding
AL033529.1	1	32471149	32490990	peak_278	19842	+	11.4	0.00134896	0.00467735	0.0013	cds	ENSG00000254553	ENST00000480336	nonsense_mediated_decay
ZBTB8B	1	32493448	32496476	peak_279	3029	+	7.6	0.0446684	0.445656	0.045	utr3	ENSG00000273274	ENST00000609129	protein_coding
ZBTB8A	1	32553522	32600724	peak_280	47203	+	8.55	0.00134896	0.00467735	0.0013	cds	ENSG00000160062	ENST00000316459	protein_coding
ZBTB8A	1	32605160	32605941	peak_281	782	+	17.1	0.000204174	0.000977237	0.0002	utr3	ENSG00000160062	ENST00000373510	protein_coding
RBBP4	1	32651141	32680201	peak_282	29061	+	5.7	1.38038e-08	1.99526e-07	1.4e-08	cds	ENSG00000162521	ENST00000463378	protein_coding
RBBP4	1	32680319	32681486	peak_283	1168	+	9.5	0.00177828	0.0057544	0.0018	cds	ENSG00000162521	ENST00000373485	protein_coding
RBBP4	1	32682412	32682832	peak_284	421	+	7.6	0.0446684	0.445656	0.045	utr3	ENSG00000162521	ENST00000373493	protein_coding
RBBP4	1	32682891	32683729	peak_285	839	+	5.7	0.0446684	0.445656	0.045	utr3	ENSG00000162521	ENST00000373493	protein_coding
RBBP4	1	32683937	32684865	peak_286	929	+	9.5	0.00812831	0.0457088	0.0081	utr3	ENSG00000162521	ENST00000373493	protein_coding
RBBP4	1	32685074	32685733	peak_287	660	+	2.85	0.0234423	0.0457088	0.023	utr3	ENSG00000162521	ENST00000373493	protein_coding
KIAA1522	1	32741829	32772991	peak_288	31163	+	19	7.94328e-05	0.000457088	7.9e-05	cds	ENSG00000162522	ENST00000373481	protein_coding
KIAA1522	1	32773080	32773981	peak_289	902	+	5.7	0.00177828	0.0057544	0.0018	utr3	ENSG00000162522	ENST00000373481	protein_coding
KIAA1522	1	32774549	32774730	peak_290	182	+	7.6	0.0446684	0.445656	0.045	utr3	ENSG00000162522	ENST00000373481	protein_coding
S100PBP	1	32825337	32826458	peak_291	1122	+	6.65	1.54882e-06	1.54882e-05	1.5e-06	cds	ENSG00000116497	ENST00000373476	protein_coding
S100PBP	1	32856483	32858158	peak_292	1676	+	9.5	0.0177828	0.257632	0.018	utr3	ENSG00000116497	ENST00000373475	protein_coding
ZNF362	1	33256491	33281695	peak_293	25205	+	20.9	3.01995e-05	0.000204174	3e-05	cds	ENSG00000160094	ENST00000539719	protein_coding
ZNF362	1	33299378	33300719	peak_294	1342	+	9.5	0.0177828	0.257632	0.018	utr3	ENSG00000160094	ENST00000539719	protein_coding
ZSCAN20	1	33479400	33488518	peak_295	9119	+	9.5	0.0177828	0.257632	0.018	cds	ENSG00000121903	ENST00000373413	protein_coding
ZSCAN20	1	33491026	33496507	peak_296	5482	+	15.2	0.000954993	0.00537032	0.00095	cds	ENSG00000121903	ENST00000361328	protein_coding
ZMYM1	1	35110353	35113115	peak_297	2763	+	7.6	0.0446684	0.445656	0.045	cds	ENSG00000197056	ENST00000650449	protein_coding
ZMYM1	1	35113234	35113592	peak_298	359	+	3.61	0.000380189	0.00165959	0.00038	cds	ENSG00000197056	ENST00000650449	protein_coding
ZMYM1	1	35113860	35114278	peak_299	419	+	8.55	0.00134896	0.00467735	0.0013	cds	ENSG00000197056	ENST00000650449	protein_coding
ZMYM4	1	35268708	35361748	peak_300	93041	+	22.8	1.62181e-05	0.000123027	1.6e-05	cds	ENSG00000146463	ENST00000314607	protein_coding
ZMYM4	1	35370394	35385539	peak_301	15146	+	11.4	7.94328e-05	0.000457088	7.9e-05	cds	ENSG00000146463	ENST00000314607	protein_coding
ZMYM4	1	35386109	35387193	peak_302	1085	+	7.6	0.0416869	0.445656	0.042	cds	ENSG00000146463	ENST00000314607	protein_coding
ZMYM4	1	35387252	35390017	peak_303	2766	+	4.07	0.000338844	0.00151356	0.00034	cds	ENSG00000146463	ENST00000314607	protein_coding
ZMYM4	1	35390076	35419662	peak_304	29587	+	3.8	4.16869e-05	0.000269153	4.2e-05	cds	ENSG00000146463	ENST00000314607	protein_coding
ZMYM4	1	35420470	35421100	peak_305	631	+	9.5	0.0177828	0.257632	0.018	utr3	ENSG00000146463	ENST00000314607	protein_coding
NCDN	1	35557472	35566306	peak_306	8835	+	20.9	4.57088e-05	0.000281838	4.6e-05	cds	ENSG00000020129	ENST00000356090	protein_coding
NCDN	1	35566365	35566754	peak_307	390	+	6.78	2.51189e-07	2.95121e-06	2.5e-07	utr3	ENSG00000020129	ENST00000373253	protein_coding
AGO4	1	35826006	35832437	peak_308	6432	+	11.4	0.000275423	0.00128825	0.00028	cds	ENSG00000134698	ENST00000373210	protein_coding
AGO4	1	35854657	35855406	peak_309	750	+	7.6	0.0380189	0.0660693	0.038	utr3	ENSG00000134698	ENST00000373210	protein_coding
AGO4	1	35855525	35856274	peak_310	750	+	5.22	0.000177828	0.000891251	0.00018	utr3	ENSG00000134698	ENST00000373210	protein_coding
AGO4	1	35856333	35857890	peak_311	1558	+	7.6	0.0269153	0.0512861	0.027	utr3	ENSG00000134698	ENST00000373210	protein_coding
AGO1	1	35869807	35888573	peak_312	18767	+	4.75	0.0446684	0.445656	0.045	cds	ENSG00000092847	ENST00000373204	protein_coding
AGO1	1	35892638	35893701	peak_313	1064	+	17.1	0.000346737	0.0141254	0.00035	cds	ENSG00000092847	ENST00000373206	protein_coding
AGO1	1	35893760	35901977	peak_314	8218	+	7.6	0.01	0.0229087	0.01	cds	ENSG00000092847	ENST00000674426	protein_coding
AGO1	1	35913908	35920123	peak_315	6216	+	19	0.000125893	0.000660693	0.00013	cds	ENSG00000092847	ENST00000674426	protein_coding
AGO1	1	35920452	35921563	peak_316	1112	+	7.6	0.0446684	0.445656	0.045	utr3	ENSG00000092847	ENST00000674426	protein_coding
AGO1	1	35922762	35923183	peak_317	422	+	3.8	1.14815e-05	8.91251e-05	1.1e-05	utr3	ENSG00000092847	ENST00000674426	protein_coding
AGO1	1	35923332	35924682	peak_318	1351	+	2.53	0.0042658	0.0114815	0.0043	utr3	ENSG00000092847	ENST00000674426	protein_coding
AGO1	1	35924771	35925432	peak_319	662	+	3.8	3.80189e-05	0.000251189	3.8e-05	utr3	ENSG00000092847	ENST00000674426	protein_coding
AGO1	1	35925521	35926452	peak_320	932	+	3.17	0.000660693	0.00269153	0.00066	utr3	ENSG00000092847	ENST00000674426	protein_coding
AGO1	1	35926511	35927472	peak_321	962	+	4.43	0.0194984	0.0660693	0.019	utr3	ENSG00000092847	ENST00000674426	protein_coding
AGO1	1	35928581	35930532	peak_322	1952	+	7.6	0.00398107	0.0107152	0.004	utr3	ENSG00000092847	ENST00000674426	protein_coding
AGO3	1	35930717	35982826	peak_323	52110	+	7.6	0.0446684	0.445656	0.045	cds	ENSG00000126070	ENST00000324350	protein_coding
AGO3	1	36008770	36056315	peak_324	47546	+	13.3	0.0025704	0.0645654	0.0026	cds	ENSG00000126070	ENST00000246314	protein_coding
AGO3	1	36062788	36063508	peak_325	721	+	7.6	0.0446684	0.445656	0.045	utr3	ENSG00000126070	ENST00000373191	protein_coding
AGO3	1	36066295	36067315	peak_326	1021	+	7.6	0.0446684	0.445656	0.045	utr3	ENSG00000126070	ENST00000373191	protein_coding
AGO3	1	36067763	36071901	peak_327	4139	+	7.6	0.0446684	0.445656	0.045	utr3	ENSG00000126070	ENST00000373191	protein_coding
ADPRS	1	36091767	36093136	peak_328	1370	+	17.1	7.94328e-05	0.000457088	7.9e-05	cds	ENSG00000116863	ENST00000373178	protein_coding
ADPRS	1	36093224	36093932	peak_329	709	+	13.3	0.000141254	0.000724436	0.00014	cds	ENSG00000116863	ENST00000373178	protein_coding
MAP7D1	1	36170988	36175001	peak_330	4014	+	22.8	1.99526e-14	5.01187e-13	2e-14	cds	ENSG00000116871	ENST00000373151	protein_coding
MAP7D1	1	36176250	36176755	peak_331	506	+	12.3	2.69153e-06	2.51189e-05	2.7e-06	cds	ENSG00000116871	ENST00000373151	protein_coding
MAP7D1	1	36177963	36180580	peak_332	2618	+	7.6	1.99526e-75	3.98107e-73	2e-75	cds	ENSG00000116871	ENST00000316156	protein_coding
THRAP3	1	36286674	36304192	peak_333	17519	+	4.63	1.58489e-24	1e-22	1.6e-24	cds	ENSG00000054118	ENST00000354618	protein_coding
SH3D21	1	36319150	36321174	peak_334	2025	+	9.5	0.0177828	0.257632	0.018	cds	ENSG00000214193	ENST00000453908	protein_coding
DNALI1	1	37561708	37566857	peak_335	5150	+	11.4	0.00676083	0.133045	0.0068	cds	ENSG00000163879	ENST00000652629	protein_coding
CDCA8	1	37692539	37708383	peak_336	15845	+	7.43	3.16228e-12	7.94328e-11	3.2e-12	cds	ENSG00000134690	ENST00000373055	protein_coding
CDCA8	1	37708798	37709719	peak_337	922	+	17.1	0.000346737	0.0141254	0.00035	utr3	ENSG00000134690	ENST00000373055	protein_coding
MANEAL	1	37793801	37801137	peak_338	7337	+	9.5	0.000676083	0.00269153	0.00068	cds	ENSG00000185090	ENST00000525897	protein_coding
UTP11	1	38012733	38023660	peak_339	10928	+	4.09	4.67735e-06	4.0738e-05	4.7e-06	cds	ENSG00000183520	ENST00000373014	protein_coding
UTP11	1	38023927	38024106	peak_340	180	+	7.6	0.0446684	0.445656	0.045	utr3	ENSG00000183520	ENST00000373014	protein_coding
NDUFS5	1	39026317	39034636	peak_341	8320	+	13.3	2.51189e-11	5.12861e-10	2.5e-11	cds	ENSG00000168653	ENST00000372967	protein_coding
MACF1	1	39081315	39331943	peak_342	250629	+	91.2	1e-117	1e-114	1e-117	cds	ENSG00000127603	ENST00000496804	nonsense_mediated_decay
MACF1	1	39332002	39340620	peak_343	8619	+	22.8	1.62181e-05	0.000123027	1.6e-05	cds	ENSG00000127603	ENST00000564288	protein_coding
MACF1	1	39347178	39412719	peak_344	65542	+	61.9	1e-165	1e-162	1e-165	cds	ENSG00000127603	ENST00000530275	protein_coding
MACF1	1	39413198	39487177	peak_345	73980	+	77.9	1e-238	1e-235	1e-238	cds	ENSG00000127603	ENST00000530275	protein_coding
PPIE	1	39692181	39755541	peak_346	63361	+	11.4	0.00676083	0.018197	0.0068	cds	ENSG00000084072	ENST00000372835	protein_coding
MFSD2A	1	39957111	39969759	peak_347	12649	+	11.4	0.00676083	0.133045	0.0068	cds	ENSG00000168389	ENST00000372809	protein_coding
CAP1	1	40040232	40071481	peak_348	31250	+	7.6	1.94984e-09	3.23594e-08	1.9e-09	cds	ENSG00000131236	ENST00000372802	protein_coding
CAP1	1	40071630	40072020	peak_349	391	+	5.7	0.0186209	0.0371535	0.019	utr3	ENSG00000131236	ENST00000372802	protein_coding
RLF	1	40231634	40236398	peak_350	4765	+	6.33	0.000831764	0.0030903	0.00083	cds	ENSG00000117000	ENST00000372771	protein_coding
RLF	1	40239123	40240202	peak_351	1080	+	19	0.000125893	0.000660693	0.00013	cds	ENSG00000117000	ENST00000372771	protein_coding
ZMPSTE24	1	40258040	40260965	peak_352	2926	+	3.8	0.0138038	0.0301995	0.014	cds	ENSG00000084073	ENST00000675937	nonsense_mediated_decay
ZMPSTE24	1	40292859	40293970	peak_353	1112	+	4.43	0.0194984	0.0660693	0.019	utr3	ENSG00000084073	ENST00000372759	protein_coding
SMAP2	1	40344849	40416978	peak_354	72130	+	19	6.0256e-05	0.000363078	6e-05	cds	ENSG00000084070	ENST00000372718	protein_coding
ZFP69B	1	40450106	40454234	peak_355	4129	+	9.5	0.0177828	0.257632	0.018	cds	ENSG00000187801	ENST00000411995	protein_coding
ZFP69B	1	40462796	40463718	peak_356	923	+	9.5	0.0177828	0.257632	0.018	cds	ENSG00000187801	ENST00000411995	protein_coding
ZFP69	1	40479203	40495005	peak_357	15803	+	19	0.000125893	0.000660693	0.00013	cds	ENSG00000187815	ENST00000372705	protein_coding
EXO5	1	40508770	40509335	peak_358	566	+	9.5	0.0177828	0.257632	0.018	utr5	ENSG00000164002	ENST00000372703	protein_coding
EXO5	1	40509751	40516556	peak_359	6806	+	9.5	0.00812831	0.151008	0.0081	cds	ENSG00000164002	ENST00000358527	protein_coding
NFYC	1	40691688	40749670	peak_360	57983	+	7.6	0.00398107	0.0107152	0.004	cds	ENSG00000066136	ENST00000372669	protein_coding
NFYC	1	40758157	40770437	peak_361	12281	+	11.4	1.38038e-06	1.41254e-05	1.4e-06	cds	ENSG00000066136	ENST00000440226	protein_coding
CTPS1	1	40979815	40999997	peak_362	20183	+	15.2	0.000954993	0.01	0.00095	cds	ENSG00000171793	ENST00000650070	protein_coding
CTPS1	1	41000145	41004227	peak_363	4083	+	5.7	0.000389045	0.00169824	0.00039	cds	ENSG00000171793	ENST00000463285	protein_coding
CTPS1	1	41006085	41010113	peak_364	4029	+	5.7	8.91251e-05	0.000501187	8.9e-05	cds	ENSG00000171793	ENST00000649864	protein_coding
CTPS1	1	41010262	41011728	peak_365	1467	+	7.6	0.0446684	0.445656	0.045	utr3	ENSG00000171793	ENST00000649864	protein_coding
RIMKLA	1	42410077	42415872	peak_366	5796	+	4.75	0.0446684	0.445656	0.045	cds	ENSG00000177181	ENST00000431473	protein_coding
RIMKLA	1	42418418	42422254	peak_367	3837	+	9.5	0.0177828	0.257632	0.018	utr3	ENSG00000177181	ENST00000431473	protein_coding
PPCS	1	42457493	42460190	peak_368	2698	+	3.8	0.00363078	0.0104713	0.0036	cds	ENSG00000127125	ENST00000372561	protein_coding
PPIH	1	42658451	42676758	peak_369	18308	+	9.5	0.000776247	0.00295121	0.00078	cds	ENSG00000171960	ENST00000372549	protein_coding
YBX1	1	42682417	42683153	peak_370	737	+	2.58	5.01187e-21	1.99526e-19	5e-21	cds	ENSG00000065978	ENST00000436427	protein_coding
YBX1	1	42683212	42703805	peak_371	20594	+	3.8	7.94328e-40	6.30957e-38	7.9e-40	cds	ENSG00000065978	ENST00000332220	protein_coding
C1orf50	1	42776228	42779162	peak_372	2935	+	7.6	0.0446684	0.102329	0.045	utr3	ENSG00000164008	ENST00000372525	protein_coding
ERMAP	1	42817121	42830447	peak_373	13327	+	7.6	0.0194984	0.262422	0.019	utr5	ENSG00000164010	ENST00000645239	protein_coding
ERMAP	1	42830918	42838909	peak_374	7992	+	9.5	0.0177828	0.257632	0.018	cds	ENSG00000164010	ENST00000372517	protein_coding
ZNF691	1	42851159	42852477	peak_375	1319	+	11.4	0.00676083	0.133045	0.0068	cds	ENSG00000164011	ENST00000372507	protein_coding
CFAP57	1	43198562	43254358	peak_376	55797	+	7.6	0.0446684	0.445656	0.045	cds	ENSG00000243710	ENST00000528956	protein_coding
CDC20	1	43358980	43363203	peak_377	4224	+	14.2	1.04713e-06	1.09648e-05	1e-06	cds	ENSG00000117399	ENST00000310955	protein_coding
SZT2	1	43410063	43416058	peak_378	5996	+	7.6	0.0446684	0.445656	0.045	cds	ENSG00000198198	ENST00000562955	protein_coding
SZT2	1	43431332	43439438	peak_379	8107	+	9.5	0.0177828	0.257632	0.018	cds	ENSG00000198198	ENST00000634258	protein_coding
SZT2	1	43442828	43451430	peak_380	8603	+	7.6	0.0446684	0.445656	0.045	cds	ENSG00000198198	ENST00000634258	protein_coding
SZT2	1	43451549	43454097	peak_381	2549	+	11.4	0.000676083	0.00269153	0.00068	utr3	ENSG00000198198	ENST00000634258	protein_coding
PTPRF	1	43530875	43569649	peak_382	38775	+	24.7	5.88844e-06	5.01187e-05	5.9e-06	cds	ENSG00000142949	ENST00000359947	protein_coding
PTPRF	1	43569738	43591249	peak_383	21512	+	24.7	5.88844e-06	5.01187e-05	5.9e-06	cds	ENSG00000142949	ENST00000359947	protein_coding
PTPRF	1	43591307	43622170	peak_384	30864	+	19	2.0893e-10	3.89045e-09	2.1e-10	cds	ENSG00000142949	ENST00000414879	protein_coding
PTPRF	1	43622259	43623277	peak_385	1019	+	47.5	1.99526e-11	4.0738e-10	2e-11	utr3	ENSG00000142949	ENST00000372407	protein_coding
PTPRF	1	43623336	43623666	peak_386	331	+	7.6	0.0446684	0.445656	0.045	utr3	ENSG00000142949	ENST00000359947	protein_coding
KDM4A	1	43653162	43689095	peak_387	35934	+	12.7	1.54882e-07	1.90546e-06	1.5e-07	cds	ENSG00000066135	ENST00000372396	protein_coding
KDM4A	1	43697897	43704769	peak_388	6873	+	6.65	0.00380189	0.0107152	0.0038	cds	ENSG00000066135	ENST00000372396	protein_coding
KDM4A	1	43704888	43705428	peak_389	541	+	7.6	0.0416869	0.445656	0.042	utr3	ENSG00000066135	ENST00000372396	protein_coding
KDM4A	1	43650148	43689073	peak_390	38926	+	11.4	0.00676083	0.103514	0.0068	cds	ENSG00000066135	ENST00000372396	protein_coding
KDM4A	1	43697904	43704090	peak_391	6187	+	3.8	0.00831764	0.0199526	0.0083	cds	ENSG00000066135	ENST00000372396	protein_coding
ST3GAL3	1	43920823	43931014	peak_392	10192	+	11.4	0.00676083	0.133045	0.0068	cds	ENSG00000126091	ENST00000645034	protein_coding
ST3GAL3	1	43705823	43912490	peak_393	206668	+	9.5	0.0177828	0.257632	0.018	cds	ENSG00000126091	ENST00000643597	nonsense_mediated_decay
ST3GAL3	1	43912609	43920515	peak_394	7907	+	7.6	0.0446684	0.445656	0.045	cds	ENSG00000126091	ENST00000646027	nonsense_mediated_decay
ST3GAL3	1	43920835	43931165	peak_395	10331	+	11.4	0.00676083	0.133045	0.0068	cds	ENSG00000126091	ENST00000645034	protein_coding
IPO13	1	43946949	43957278	peak_396	10330	+	7.6	0.0446684	0.445656	0.045	cds	ENSG00000117408	ENST00000372343	protein_coding
DPH2	1	43969999	43971568	peak_397	1570	+	13.3	0.0025704	0.0645654	0.0026	cds	ENSG00000132768	ENST00000255108	protein_coding
DPH2	1	43971775	43972805	peak_398	1031	+	7.6	0.00380189	0.0107152	0.0038	cds	ENSG00000132768	ENST00000459879	protein_coding
DPH2	1	43972863	43973369	peak_399	507	+	9.5	0.0177828	0.257632	0.018	utr3	ENSG00000132768	ENST00000255108	protein_coding
B4GALT2	1	43981908	43990814	peak_400	8907	+	15.2	0.000954993	0.0301995	0.00095	cds	ENSG00000117411	ENST00000356836	protein_coding
CCDC24	1	43991358	43996528	peak_401	5171	+	9.5	0.0177828	0.257632	0.018	cds	ENSG00000159214	ENST00000372318	protein_coding
DMAP1	1	44213454	44220164	peak_402	6711	+	15.2	8.91251e-05	0.000501187	8.9e-05	cds	ENSG00000178028	ENST00000361745	protein_coding
RNF220	1	44405193	44614243	peak_403	209051	+	11.4	0.00380189	0.0107152	0.0038	cds	ENSG00000187147	ENST00000372247	protein_coding
RNF220	1	44626374	44651724	peak_404	25351	+	15.2	5.49541e-09	8.51138e-08	5.5e-09	cds	ENSG00000187147	ENST00000361799	protein_coding
KIF2C	1	44747455	44767170	peak_405	19716	+	7.6	8.91251e-05	0.000501187	8.9e-05	cds	ENSG00000142945	ENST00000372217	protein_coding
KIF2C	1	44767229	44767767	peak_406	539	+	13.3	0.0025704	0.0645654	0.0026	utr3	ENSG00000142945	ENST00000372224	protein_coding
RPS8	1	44775539	44778779	peak_407	3241	+	3.8	1.99526e-22	1e-20	2e-22	cds	ENSG00000142937	ENST00000396651	protein_coding
PLK3	1	44801912	44805750	peak_408	3839	+	7.6	0.0446684	0.445656	0.045	cds	ENSG00000173846	ENST00000372201	protein_coding
UROD	1	45010949	45015545	peak_409	4597	+	9.5	6.30957e-12	1.41254e-10	6.3e-12	cds	ENSG00000126088	ENST00000434478	protein_coding
TOE1	1	45340169	45342557	peak_410	2389	+	11.4	0.00676083	0.133045	0.0068	cds	ENSG00000132773	ENST00000372090	protein_coding
TOE1	1	45342845	45343763	peak_411	919	+	11.4	1.77828e-05	0.000128825	1.8e-05	cds	ENSG00000132773	ENST00000372090	protein_coding
MMACHC	1	45510155	45513382	peak_412	3228	+	9.5	8.91251e-05	0.000501187	8.9e-05	utr3	ENSG00000132763	ENST00000401061	protein_coding
AKR1A1	1	45550720	45567136	peak_413	16417	+	5.32	0.000190546	0.000912011	0.00019	cds	ENSG00000117448	ENST00000471651	protein_coding
NASP	1	45583845	45618157	peak_414	34313	+	5.7	1.25893e-60	1.99526e-58	1.3e-60	cds	ENSG00000132780	ENST00000350030	protein_coding
NASP	1	45618216	45618904	peak_415	689	+	7.6	0.0446684	0.445656	0.045	utr3	ENSG00000132780	ENST00000537798	protein_coding
TMEM69	1	45693688	45694436	peak_416	749	+	11.4	0.00398107	0.0107152	0.004	cds	ENSG00000159596	ENST00000372025	protein_coding
MAST2	1	45917367	46031271	peak_417	113905	+	9.5	0.0177828	0.0616595	0.018	cds	ENSG00000086015	ENST00000361297	protein_coding
MAST2	1	46031430	46036122	peak_418	4693	+	17.1	1.14815e-05	8.91251e-05	1.1e-05	cds	ENSG00000086015	ENST00000361297	protein_coding
LURAP1	1	46203512	46221256	peak_419	17745	+	7.6	0.0446684	0.445656	0.045	cds	ENSG00000171357	ENST00000371980	protein_coding
RAD54L	1	46247942	46260942	peak_420	13001	+	9.5	0.0177828	0.257632	0.018	cds	ENSG00000085999	ENST00000442598	protein_coding
RAD54L	1	46261276	46278480	peak_421	17205	+	15.2	0.000954993	0.0301995	0.00095	cds	ENSG00000085999	ENST00000488942	protein_coding
UQCRH	1	46303697	46316776	peak_422	13080	+	3.37	1.25893e-20	5.01187e-19	1.3e-20	cds	ENSG00000173660	ENST00000311672	protein_coding
NSUN4	1	46340176	46361767	peak_423	21592	+	19	7.94328e-05	0.000457088	7.9e-05	cds	ENSG00000117481	ENST00000498008	protein_coding
NSUN4	1	46363174	46363385	peak_424	212	+	7.6	0.0446684	0.445656	0.045	utr3	ENSG00000117481	ENST00000307089	nonsense_mediated_decay
NSUN4	1	46363444	46364673	peak_425	1230	+	13.3	0.0025704	0.0371535	0.0026	utr3	ENSG00000117481	ENST00000307089	nonsense_mediated_decay
CYP4B1	1	46798997	46819413	peak_426	20417	+	7.6	0.0446684	0.445656	0.045	cds	ENSG00000142973	ENST00000371923	protein_coding
CYP4A22	1	47137440	47149735	peak_427	12296	+	9.5	0.0177828	0.257632	0.018	cds	ENSG00000162365	ENST00000371890	protein_coding
CMPK1	1	47333886	47358398	peak_428	24513	+	2.85	0.0125893	0.0281838	0.013	cds	ENSG00000162368	ENST00000450808	protein_coding
CMPK1	1	47368559	47377041	peak_429	8483	+	4.75	8.12831e-07	8.70964e-06	8.1e-07	cds	ENSG00000162368	ENST00000450808	protein_coding
CMPK1	1	47378119	47378629	peak_430	511	+	2.85	0.0125893	0.0281838	0.013	utr3	ENSG00000162368	ENST00000371873	protein_coding
FOXD2	1	47438043	47440691	peak_431	2649	+	7.6	0.0446684	0.445656	0.045	cds	ENSG00000186564	ENST00000334793	protein_coding
CDKN2C	1	50970431	50974096	peak_432	3666	+	6.65	0.00812831	0.151008	0.0081	cds	ENSG00000123080	ENST00000262662	protein_coding
RNF11	1	51272849	51273447	peak_433	599	+	11.4	0.00676083	0.133045	0.0068	utr3	ENSG00000123091	ENST00000242719	protein_coding
OSBPL9	1	51577178	51669520	peak_434	92343	+	5.07	0.00169824	0.00562341	0.0017	cds	ENSG00000117859	ENST00000495776	nonsense_mediated_decay
OSBPL9	1	51729629	51745549	peak_435	15921	+	9.5	0.0177828	0.257632	0.018	cds	ENSG00000117859	ENST00000447887	protein_coding
OSBPL9	1	51746745	51781240	peak_436	34496	+	9.5	4.2658e-05	0.000269153	4.3e-05	cds	ENSG00000117859	ENST00000447887	protein_coding
OSBPL9	1	51783942	51787808	peak_437	3867	+	4.43	1.58489e-14	5.01187e-13	1.6e-14	cds	ENSG00000117859	ENST00000486942	protein_coding
OSBPL9	1	51787897	51798427	peak_438	10531	+	5.7	0.0154882	0.0331131	0.015	utr3	ENSG00000117859	ENST00000495776	nonsense_mediated_decay
BTF3L4	1	52056318	52086244	peak_439	29927	+	7.6	3.98107e-05	0.00025704	4e-05	cds	ENSG00000134717	ENST00000484036	protein_coding
BTF3L4	1	52086303	52087123	peak_440	821	+	3.8	0.020893	0.0416869	0.021	cds	ENSG00000134717	ENST00000313334	protein_coding
BTF3L4	1	52087452	52090716	peak_441	3265	+	5.7	0.0194984	0.262422	0.019	utr3	ENSG00000134717	ENST00000313334	protein_coding
ZFYVE9	1	52142093	52239414	peak_442	97322	+	13.3	0.00177828	0.0057544	0.0018	cds	ENSG00000157077	ENST00000371591	protein_coding
ZFYVE9	1	52239472	52266731	peak_443	27260	+	11.4	0.00676083	0.133045	0.0068	cds	ENSG00000157077	ENST00000371591	protein_coding
ZFYVE9	1	52274550	52295924	peak_444	21375	+	11.4	0.00676083	0.133045	0.0068	cds	ENSG00000157077	ENST00000371591	protein_coding
ZFYVE9	1	52332877	52344825	peak_445	11949	+	3.32	0.0380189	0.0660693	0.038	cds	ENSG00000157077	ENST00000371591	protein_coding
PRPF38A	1	52404601	52415360	peak_446	10760	+	3.17	3.54813e-07	4.0738e-06	3.5e-07	cds	ENSG00000134748	ENST00000257181	protein_coding
PRPF38A	1	52417217	52417846	peak_447	630	+	2.88	1.99526e-06	1.94984e-05	2e-06	utr3	ENSG00000134748	ENST00000257181	protein_coding
PRPF38A	1	52418294	52418982	peak_448	689	+	7.6	0.0446684	0.445656	0.045	utr3	ENSG00000134748	ENST00000257181	protein_coding
PRPF38A	1	52419041	52419491	peak_449	451	+	7.6	0.0446684	0.445656	0.045	utr3	ENSG00000134748	ENST00000257181	protein_coding
PRPF38A	1	52419609	52420328	peak_450	720	+	4.75	0.0416869	0.229615	0.042	utr3	ENSG00000134748	ENST00000257181	protein_coding
ZYG11B	1	52771161	52771731	peak_451	571	+	11.4	0.00676083	0.133045	0.0068	cds	ENSG00000162378	ENST00000294353	protein_coding
ZYG11B	1	52822035	52822395	peak_452	361	+	11.4	8.91251e-07	9.33254e-06	8.9e-07	utr3	ENSG00000162378	ENST00000294353	protein_coding
ZYG11B	1	52823742	52824551	peak_453	810	+	11.4	0.00380189	0.0107152	0.0038	utr3	ENSG00000162378	ENST00000294353	protein_coding
ZYG11B	1	52825029	52825420	peak_454	392	+	11.4	0.00676083	0.133045	0.0068	utr3	ENSG00000162378	ENST00000294353	protein_coding
ZYG11A	1	52857474	52866538	peak_455	9065	+	9.5	0.0177828	0.257632	0.018	cds	ENSG00000203995	ENST00000371528	protein_coding
ZYG11A	1	52892785	52894998	peak_456	2214	+	11.4	0.00676083	0.133045	0.0068	cds	ENSG00000203995	ENST00000371528	protein_coding
SCP2	1	52927275	53039026	peak_457	111752	+	15.2	0.000354813	0.00162181	0.00035	cds	ENSG00000116171	ENST00000407246	protein_coding
CPT2	1	53196791	53210514	peak_458	13724	+	11.4	0.00676083	0.133045	0.0068	cds	ENSG00000157184	ENST00000636867	protein_coding
LRRC42	1	53947959	53968168	peak_459	20210	+	11.4	7.94328e-05	0.000457088	7.9e-05	cds	ENSG00000116212	ENST00000319223	protein_coding
TCEANC2	1	54096310	54096670	peak_460	361	+	7.6	0.0194984	0.262422	0.019	cds	ENSG00000116205	ENST00000371331	protein_coding
TCEANC2	1	54097148	54099274	peak_461	2127	+	9.5	6.30957e-26	3.16228e-24	6.3e-26	utr3	ENSG00000116205	ENST00000234827	protein_coding
TCEANC2	1	54099542	54100142	peak_462	601	+	9.5	0.0177828	0.257632	0.018	utr3	ENSG00000116205	ENST00000234827	protein_coding
TCEANC2	1	54102865	54103853	peak_463	989	+	15.2	0.000954993	0.0107152	0.00095	utr3	ENSG00000116205	ENST00000234827	protein_coding
TCEANC2	1	54103972	54112504	peak_464	8533	+	7.6	0.0446684	0.445656	0.045	cds	ENSG00000116205	ENST00000391366	protein_coding
MRPL37	1	54200166	54216234	peak_465	16069	+	4.56	0.000186209	0.000912011	0.00019	cds	ENSG00000116221	ENST00000360840	protein_coding
MROH7	1	54641785	54741621	peak_466	99837	+	6.33	6.60693e-10	1.1749e-08	6.6e-10	cds	ENSG00000184313	ENST00000413188	nonsense_mediated_decay
TTC4	1	54715949	54741614	peak_467	25666	+	6.33	2.69153e-09	4.36516e-08	2.7e-09	cds	ENSG00000243725	ENST00000371281	protein_coding
PRKAA2	1	56645313	56692426	peak_468	47114	+	5.7	0.0018197	0.0057544	0.0018	cds	ENSG00000162409	ENST00000610361	protein_coding
PRKAA2	1	56708096	56709772	peak_469	1677	+	5.7	0.0416869	0.229615	0.042	utr3	ENSG00000162409	ENST00000610361	protein_coding
FGGY	1	59296637	59810647	peak_470	514011	+	7.6	0.0446684	0.445656	0.045	cds	ENSG00000172456	ENST00000371218	protein_coding
HOOK1	1	59815013	59832195	peak_471	17183	+	6.65	0.00812831	0.0199526	0.0081	cds	ENSG00000134709	ENST00000455990	protein_coding
HOOK1	1	59833445	59871052	peak_472	37608	+	4.99	4.46684e-06	3.89045e-05	4.5e-06	cds	ENSG00000134709	ENST00000371208	protein_coding
NFIA	1	61077461	61088302	peak_473	10842	+	11.4	0.00676083	0.133045	0.0068	cds	ENSG00000162599	ENST00000371184	protein_coding
NFIA	1	61456561	61456981	peak_474	421	+	7.6	0.0446684	0.445656	0.045	utr3	ENSG00000162599	ENST00000357977	protein_coding
PATJ	1	61742476	61864363	peak_475	121888	+	15.2	3.98107e-14	1e-12	4e-14	cds	ENSG00000132849	ENST00000371158	protein_coding
PATJ	1	61864512	61990389	peak_476	125878	+	24.7	6.16595e-10	1.09648e-08	6.2e-10	cds	ENSG00000132849	ENST00000490547	protein_coding
PATJ	1	61991493	62161055	peak_477	169563	+	39.9	2.51189e-11	4.67735e-10	2.5e-11	cds	ENSG00000132849	ENST00000642238	protein_coding
PATJ	1	62161893	62178675	peak_478	16783	+	5.7	0.0416869	0.445656	0.042	cds	ENSG00000132849	ENST00000613764	protein_coding
USP1	1	62442205	62450725	peak_479	8521	+	3.23	6.30957e-16	1.99526e-14	6.3e-16	cds	ENSG00000162607	ENST00000371146	protein_coding
FOXD3	1	63322923	63325128	peak_480	2206	+	11.4	0.00676083	0.133045	0.0068	cds	ENSG00000187140	ENST00000371116	protein_coding
ALG6	1	63370895	63406317	peak_481	35423	+	3.8	0.0416869	0.170216	0.042	cds	ENSG00000088035	ENST00000487136	nonsense_mediated_decay
ALG6	1	63407067	63419413	peak_482	12347	+	7.6	0.0446684	0.445656	0.045	cds	ENSG00000088035	ENST00000649570	nonsense_mediated_decay
EFCAB7	1	63551830	63572693	peak_483	20864	+	11.4	0.00676083	0.133045	0.0068	cds	ENSG00000203965	ENST00000371088	protein_coding
PGM1	1	63593410	63659887	peak_484	66478	+	15.2	4.16869e-05	0.000269153	4.2e-05	cds	ENSG00000079739	ENST00000371083	protein_coding
ROR1	1	63774016	64140175	peak_485	366160	+	4.75	0.0338844	0.0616595	0.034	cds	ENSG00000185483	ENST00000371079	protein_coding
ROR1	1	64140414	64142782	peak_486	2369	+	9.5	0.0177828	0.257632	0.018	cds	ENSG00000185483	ENST00000371080	protein_coding
ROR1	1	64142931	64179430	peak_487	36500	+	9.5	0.0177828	0.257632	0.018	cds	ENSG00000185483	ENST00000545203	protein_coding
CACHD1	1	64470128	64602839	peak_488	132712	+	11.4	0.00676083	0.0660693	0.0068	cds	ENSG00000158966	ENST00000651257	protein_coding
CACHD1	1	64629400	64641885	peak_489	12486	+	4.75	0.00398107	0.0107152	0.004	cds	ENSG00000158966	ENST00000290039	protein_coding
CACHD1	1	64654721	64691801	peak_490	37081	+	9.5	0.000186209	0.000912011	0.00019	cds	ENSG00000158966	ENST00000290039	protein_coding
RAVER2	1	64777736	64781473	peak_491	3738	+	13.3	0.00162181	0.00537032	0.0016	cds	ENSG00000162437	ENST00000294428	protein_coding
RAVER2	1	64781561	64814717	peak_492	33157	+	3.8	0.00158489	0.00537032	0.0016	cds	ENSG00000162437	ENST00000294428	protein_coding
RAVER2	1	64814896	64831349	peak_493	16454	+	6.33	0.000831764	0.0030903	0.00083	cds	ENSG00000162437	ENST00000294428	protein_coding
RAVER2	1	64831407	64831887	peak_494	481	+	7.6	0.0446684	0.445656	0.045	utr3	ENSG00000162437	ENST00000294428	protein_coding
RAVER2	1	64832753	64833232	peak_495	480	+	20.9	3.01995e-05	0.000204174	3e-05	utr3	ENSG00000162437	ENST00000371072	protein_coding
AK4	1	65147548	65226331	peak_496	78784	+	3.8	0.0239883	0.0467735	0.024	cds	ENSG00000162433	ENST00000395334	protein_coding
AK4	1	65226929	65227979	peak_497	1051	+	9.5	0.0177828	0.229615	0.018	utr3	ENSG00000162433	ENST00000395334	protein_coding
AK4	1	65229447	65230347	peak_498	901	+	13.3	0.0025704	0.0645654	0.0026	utr3	ENSG00000162433	ENST00000395334	protein_coding
AK4	1	65230795	65232145	peak_499	1351	+	11.4	0.00676083	0.133045	0.0068	utr3	ENSG00000162433	ENST00000395334	protein_coding
DNAJC6	1	65405985	65411378	peak_500	5394	+	6.33	0.000331131	0.00151356	0.00033	cds	ENSG00000116675	ENST00000395325	protein_coding
DNAJC6	1	65413593	65415871	peak_501	2279	+	7.6	0.0123027	0.0275423	0.012	utr3	ENSG00000116675	ENST00000371069	protein_coding
LEPROT	1	65420586	65432678	peak_502	12093	+	5.7	0.0194984	0.103514	0.019	cds	ENSG00000213625	ENST00000484243	protein_coding
LEPR	1	65601580	65608842	peak_503	7263	+	7.6	0.00870964	0.0199526	0.0087	cds	ENSG00000116678	ENST00000371060	protein_coding
LEPR	1	65610066	65633426	peak_504	23361	+	9.5	0.0177828	0.257632	0.018	cds	ENSG00000116678	ENST00000616738	protein_coding
SGIP1	1	66533382	66751139	peak_505	217758	+	7.6	0.0446684	0.445656	0.045	cds	ENSG00000118473	ENST00000237247	protein_coding
MIER1	1	66940029	66948165	peak_506	8137	+	3.8	0.000870964	0.00323594	0.00087	cds	ENSG00000198160	ENST00000371012	protein_coding
MIER1	1	66948224	66976656	peak_507	28433	+	3.09	3.63078e-06	3.31131e-05	3.6e-06	cds	ENSG00000198160	ENST00000401041	protein_coding
MIER1	1	66976714	66984934	peak_508	8221	+	7.6	0.0346737	0.0630957	0.035	cds	ENSG00000198160	ENST00000355356	protein_coding
MIER1	1	66986311	66987061	peak_509	751	+	7.6	0.0446684	0.170216	0.045	cds	ENSG00000198160	ENST00000371016	protein_coding
MIER1	1	66987479	66988619	peak_510	1141	+	7.6	0.0446684	0.445656	0.045	utr3	ENSG00000198160	ENST00000355977	protein_coding
IL12RB2	1	67321753	67395675	peak_511	73923	+	7.6	0.0446684	0.445656	0.045	cds	ENSG00000081985	ENST00000541374	protein_coding
IL12RB2	1	67395734	67398575	peak_512	2842	+	11.4	0.00676083	0.133045	0.0068	cds	ENSG00000081985	ENST00000648487	protein_coding
GADD45A	1	67685200	67686497	peak_513	1298	+	2.97	3.98107e-05	0.000263027	4e-05	cds	ENSG00000116717	ENST00000370985	protein_coding
GADD45A	1	67687716	67688099	peak_514	384	+	2.77	3.16228e-16	1e-14	3.2e-16	cds	ENSG00000116717	ENST00000617962	protein_coding
SRSF11	1	70205771	70231172	peak_515	25402	+	6.17	0.000331131	0.00151356	0.00033	cds	ENSG00000116754	ENST00000473950	nonsense_mediated_decay
SRSF11	1	70231994	70250893	peak_516	18900	+	6.65	1e-156	1e-154	1e-156	cds	ENSG00000116754	ENST00000370949	protein_coding
SRSF11	1	70250952	70251523	peak_517	572	+	3.8	0.0269153	0.0512861	0.027	utr3	ENSG00000116754	ENST00000370951	protein_coding
HHLA3	1	70354923	70355192	peak_518	270	+	2.44	0.0371535	0.0660693	0.037	cds	ENSG00000197568	ENST00000531950	protein_coding
CTH	1	70411425	70424344	peak_519	12920	+	4.75	0.000851138	0.00316228	0.00085	cds	ENSG00000116761	ENST00000346806	protein_coding
CTH	1	70432111	70439405	peak_520	7295	+	2.32	0.0281838	0.0537032	0.028	cds	ENSG00000116761	ENST00000346806	protein_coding
CTH	1	70439701	70439851	peak_521	151	+	9.5	0.0177828	0.257632	0.018	utr3	ENSG00000116761	ENST00000370938	protein_coding
FPGT	1	74204393	74544393	peak_522	340001	+	7.6	0.0446684	0.445656	0.045	cds	ENSG00000254685	ENST00000370898	protein_coding
TYW3	1	74733151	74736514	peak_523	3364	+	3.8	0.0489779	0.0831764	0.049	cds	ENSG00000162623	ENST00000370867	protein_coding
TYW3	1	74764316	74764735	peak_524	420	+	7.6	0.0194984	0.262422	0.019	utr3	ENSG00000162623	ENST00000457880	protein_coding
TYW3	1	74764913	74765661	peak_525	749	+	11.4	0.00676083	0.018197	0.0068	utr3	ENSG00000162623	ENST00000457880	protein_coding
TYW3	1	74765839	74766139	peak_526	301	+	13.3	0.0025704	0.0645654	0.0026	utr3	ENSG00000162623	ENST00000457880	protein_coding
TYW3	1	74766288	74766677	peak_527	390	+	3.8	0.0416869	0.199986	0.042	utr3	ENSG00000162623	ENST00000370867	protein_coding
ACADM	1	75724346	75749433	peak_528	25088	+	2.44	9.54993e-05	0.000524807	9.5e-05	cds	ENSG00000117054	ENST00000370841	protein_coding
RABGGTB	1	75789336	75794876	peak_529	5541	+	3.8	0.00020893	0.001	0.00021	cds	ENSG00000137955	ENST00000319942	protein_coding
ST6GALNAC3	1	76412415	76630208	peak_530	217794	+	7.6	0.0446684	0.445656	0.045	cds	ENSG00000184005	ENST00000328299	protein_coding
MIGA1	1	77780069	77815194	peak_531	35126	+	15.2	0.000112202	0.000616595	0.00011	cds	ENSG00000180488	ENST00000443751	protein_coding
MIGA1	1	77843358	77859386	peak_532	16029	+	3.8	0.0416869	0.170216	0.042	cds	ENSG00000180488	ENST00000645526	protein_coding
MIGA1	1	77875040	77875251	peak_533	212	+	9.5	0.0177828	0.257632	0.018	cds	ENSG00000180488	ENST00000646892	protein_coding
NEXN	1	77917596	77943895	peak_534	26300	+	5.83	1.99526e-11	3.98107e-10	2e-11	cds	ENSG00000162614	ENST00000334785	protein_coding
DNAJB4	1	78005008	78013572	peak_535	8565	+	4.12	0.00138038	0.0047863	0.0014	cds	ENSG00000162616	ENST00000370763	protein_coding
IFI44	1	78655389	78662904	peak_536	7516	+	7.6	0.00331131	0.0107152	0.0033	cds	ENSG00000137965	ENST00000370747	protein_coding
ADGRL2	1	81306165	81943339	peak_537	637175	+	7.6	0.020893	0.0416869	0.021	cds	ENSG00000117114	ENST00000674419	protein_coding
ADGRL2	1	81943398	81951041	peak_538	7644	+	5.7	0.0338844	0.0616595	0.034	cds	ENSG00000117114	ENST00000370713	protein_coding
ADGRL2	1	81980824	81984671	peak_539	3848	+	9.5	0.0177828	0.257632	0.018	cds	ENSG00000117114	ENST00000370728	protein_coding
ADGRL2	1	81986972	81990897	peak_540	3926	+	3.09	0.00660693	0.0169824	0.0066	cds	ENSG00000117114	ENST00000449420	protein_coding
PRKACB	1	84078061	84182267	peak_541	104207	+	3.8	0.0186209	0.0371535	0.019	cds	ENSG00000142875	ENST00000370685	protein_coding
RPF1	1	84479258	84489652	peak_542	10395	+	2.13	0.000549541	0.00229087	0.00055	cds	ENSG00000117133	ENST00000370654	protein_coding
CCN1	1	85580760	85582266	peak_543	1507	+	11.4	0.00676083	0.133045	0.0068	cds	ENSG00000142871	ENST00000451137	protein_coding
CCN1	1	85582456	85583111	peak_544	656	+	2.71	0.00154882	0.00524807	0.0015	cds	ENSG00000142871	ENST00000451137	protein_coding
SH3GLB1	1	86704569	86715800	peak_545	11232	+	5.7	0.0194984	0.103514	0.019	cds	ENSG00000097033	ENST00000616170	protein_coding
SH3GLB1	1	86742350	86743939	peak_546	1590	+	9.5	0.00380189	0.0107152	0.0038	cds	ENSG00000097033	ENST00000535010	protein_coding
SH3GLB1	1	86744416	86744866	peak_547	451	+	5.7	0.0446684	0.170216	0.045	utr3	ENSG00000097033	ENST00000535010	protein_coding
SH3GLB1	1	86745134	86746390	peak_548	1257	+	13.3	0.000676083	0.00269153	0.00068	utr3	ENSG00000097033	ENST00000535010	protein_coding
HS2ST1	1	86914993	86958484	peak_549	43492	+	2.06	0.0281838	0.0537032	0.028	cds	ENSG00000153936	ENST00000370550	protein_coding
HS2ST1	1	87072998	87098398	peak_550	25401	+	4.75	0.00436516	0.011749	0.0044	cds	ENSG00000153936	ENST00000591456	protein_coding
HS2ST1	1	87072992	87103550	peak_551	30559	+	2.69	0.00436516	0.011749	0.0044	cds	ENSG00000153936	ENST00000591456	protein_coding
LMO4	1	87329208	87344800	peak_552	15593	+	7.6	0.0446684	0.103514	0.045	cds	ENSG00000143013	ENST00000370544	protein_coding
LMO4	1	87344948	87345278	peak_553	331	+	15.2	0.000954993	0.0301995	0.00095	utr3	ENSG00000143013	ENST00000370544	protein_coding
PKN2	1	88684371	88770449	peak_554	86079	+	5.07	0.00831764	0.0199526	0.0083	cds	ENSG00000065243	ENST00000370521	protein_coding
PKN2	1	88786163	88805556	peak_555	19394	+	2.37	0.0047863	0.0128825	0.0048	cds	ENSG00000065243	ENST00000370521	protein_coding
PKN2	1	88806095	88807694	peak_556	1600	+	7.6	0.0446684	0.199986	0.045	cds	ENSG00000065243	ENST00000370521	protein_coding
PKN2	1	88813714	88834246	peak_557	20533	+	4.88	8.51138e-05	0.00047863	8.5e-05	cds	ENSG00000065243	ENST00000370521	protein_coding
LRRC8B	1	89583946	89593280	peak_558	9335	+	7.6	0.0446684	0.445656	0.045	cds	ENSG00000197147	ENST00000639264	protein_coding
LRRC8B	1	89595556	89596126	peak_559	571	+	9.5	0.0177828	0.257632	0.018	utr3	ENSG00000197147	ENST00000639264	protein_coding
LRRC8C	1	89713998	89715106	peak_560	1109	+	7.6	0.00162181	0.00537032	0.0016	cds	ENSG00000171488	ENST00000370454	protein_coding
LRRC8D	1	89846650	89933527	peak_561	86878	+	6.33	8.91251e-05	0.000501187	8.9e-05	cds	ENSG00000171492	ENST00000337338	protein_coding
LRRC8D	1	89933646	89934185	peak_562	540	+	5.7	0.000776247	0.00295121	0.00078	cds	ENSG00000171492	ENST00000337338	protein_coding
LRRC8D	1	89935113	89936401	peak_563	1289	+	11.4	0.000794328	0.00301995	0.00079	cds	ENSG00000171492	ENST00000337338	protein_coding
ZNF326	1	90007375	90028737	peak_564	21363	+	4	7.94328e-18	2.51189e-16	7.9e-18	cds	ENSG00000162664	ENST00000340281	protein_coding
ZNF326	1	90029425	90030025	peak_565	601	+	15.2	0.000776247	0.00295121	0.00078	utr3	ENSG00000162664	ENST00000340281	protein_coding
ZNF326	1	90030233	90032659	peak_566	2427	+	13.3	0.0025704	0.0371535	0.0026	utr3	ENSG00000162664	ENST00000340281	protein_coding
CDC7	1	91511921	91513296	peak_567	1376	+	2.32	0.0371535	0.0660693	0.037	cds	ENSG00000097046	ENST00000428239	protein_coding
CDC7	1	91514919	91524777	peak_568	9859	+	5.07	0.00870964	0.0199526	0.0087	cds	ENSG00000097046	ENST00000428239	protein_coding
CDC7	1	91524866	91525764	peak_569	899	+	5.7	0.0416869	0.0724436	0.042	utr3	ENSG00000097046	ENST00000428239	protein_coding
EPHX4	1	92029984	92042859	peak_570	12876	+	5.07	0.000177828	0.000891251	0.00018	cds	ENSG00000172031	ENST00000370383	protein_coding
BTBD8	1	92080304	92088821	peak_571	8518	+	9.5	0.0177828	0.257632	0.018	cds	ENSG00000189195	ENST00000636805	protein_coding
BTBD8	1	92102487	92176933	peak_572	74447	+	7.6	0.0446684	0.445656	0.045	cds	ENSG00000189195	ENST00000674371	nonsense_mediated_decay
RPAP2	1	92304295	92324164	peak_573	19870	+	4.18	0.00363078	0.0104713	0.0036	cds	ENSG00000122484	ENST00000610020	protein_coding
RPAP2	1	92389561	92390251	peak_574	691	+	6.65	0.000141254	0.000724436	0.00014	utr3	ENSG00000122484	ENST00000610020	protein_coding
RPAP2	1	92390370	92391929	peak_575	1560	+	9.5	0.00147911	0.00512861	0.0015	utr3	ENSG00000122484	ENST00000610020	protein_coding
RPAP2	1	92394265	92395135	peak_576	871	+	9.5	0.0177828	0.257632	0.018	utr3	ENSG00000122484	ENST00000610020	protein_coding
RPL5	1	92832012	92833818	peak_577	1807	+	1.55	0.000154882	0.000812831	0.00015	cds	ENSG00000122406	ENST00000370321	protein_coding
RPL5	1	92833937	92841924	peak_578	7988	+	1.91	5.01187e-20	1.99526e-18	5e-20	cds	ENSG00000122406	ENST00000370321	protein_coding
RN7SKP123	1	93026251	93026542	peak_579	292	+	7.6	0.0446684	0.445656	0.045	npExon	ENSG00000222664	ENST00000410732	misc_RNA
MTF2	1	93115000	93136867	peak_580	21868	+	3.8	0.00134896	0.00467735	0.0013	cds	ENSG00000143033	ENST00000545708	protein_coding
MTF2	1	93137823	93139079	peak_581	1257	+	13.3	0.0025704	0.0645654	0.0026	utr3	ENSG00000143033	ENST00000545708	protein_coding
CCDC18	1	93186449	93214791	peak_582	28343	+	4.22	4.7863e-06	4.16869e-05	4.8e-06	cds	ENSG00000122483	ENST00000401026	protein_coding
CCDC18	1	93214850	93239385	peak_583	24536	+	3.69	2.18776e-06	2.0893e-05	2.2e-06	cds	ENSG00000122483	ENST00000370276	protein_coding
CCDC18	1	93239802	93270365	peak_584	30564	+	4.56	0.000102329	0.00057544	0.0001	cds	ENSG00000122483	ENST00000370276	protein_coding
DR1	1	93345906	93346446	peak_585	541	+	7.6	0.00870964	0.0199526	0.0087	utr5	ENSG00000117505	ENST00000370272	protein_coding
DR1	1	93346505	93360658	peak_586	14154	+	3.53	0.000131826	0.000691831	0.00013	cds	ENSG00000117505	ENST00000370272	protein_coding
DR1	1	93362214	93362934	peak_587	721	+	9.5	0.0177828	0.172187	0.018	utr3	ENSG00000117505	ENST00000370272	protein_coding
DR1	1	93363592	93364581	peak_588	990	+	11.4	0.00134896	0.00467735	0.0013	utr3	ENSG00000117505	ENST00000370272	protein_coding
DR1	1	93365539	93365899	peak_589	361	+	17.1	0.000346737	0.00218776	0.00035	utr3	ENSG00000117505	ENST00000370272	protein_coding
DR1	1	93366018	93367367	peak_590	1350	+	11.4	0.00676083	0.133045	0.0068	utr3	ENSG00000117505	ENST00000370272	protein_coding
DR1	1	93368024	93369194	peak_591	1171	+	4.75	0.042658	0.0724436	0.043	utr3	ENSG00000117505	ENST00000370272	protein_coding
FNBP1L	1	93448280	93530843	peak_592	82564	+	2.78	7.4131e-06	6.16595e-05	7.4e-06	cds	ENSG00000137942	ENST00000260506	protein_coding
FNBP1L	1	93532940	93549334	peak_593	16395	+	3.8	0.00489779	0.0128825	0.0049	cds	ENSG00000137942	ENST00000424449	protein_coding
ABCD3	1	94418388	94475144	peak_594	56757	+	7.6	0.00380189	0.0107152	0.0038	cds	ENSG00000117528	ENST00000370214	protein_coding
ABCD3	1	94483174	94491230	peak_595	8057	+	4.43	0.000851138	0.00316228	0.00085	cds	ENSG00000117528	ENST00000370214	protein_coding
ABCD3	1	94498643	94517322	peak_596	18680	+	3.8	0.000223872	0.00104713	0.00022	cds	ENSG00000117528	ENST00000370214	protein_coding
ABCD3	1	94517768	94518008	peak_597	241	+	2.53	0.020893	0.0416869	0.021	utr3	ENSG00000117528	ENST00000370214	protein_coding
SLC44A3	1	94894825	94895246	peak_598	422	+	7.6	0.0446684	0.445656	0.045	cds	ENSG00000143036	ENST00000446120	protein_coding
TLCD4	1	95194339	95196198	peak_599	1860	+	9.5	0.0177828	0.257632	0.018	utr3	ENSG00000152078	ENST00000370203	protein_coding
PTBP2	1	96770793	96813336	peak_600	42544	+	7.6	0.0446684	0.445656	0.045	cds	ENSG00000117569	ENST00000675401	protein_coding
SNX7	1	98661700	98662805	peak_601	1106	+	7.6	0.0446684	0.445656	0.045	cds	ENSG00000162627	ENST00000529992	protein_coding
SNX7	1	98691587	98695645	peak_602	4059	+	4.75	0.0446684	0.445656	0.045	cds	ENSG00000162627	ENST00000529992	protein_coding
SNX7	1	98698903	98760500	peak_603	61598	+	5.7	0.0446684	0.229615	0.045	cds	ENSG00000162627	ENST00000529992	protein_coding
AGL	1	99850360	99870439	peak_604	20080	+	7.6	0.0416869	0.445656	0.042	cds	ENSG00000162688	ENST00000370165	protein_coding
AGL	1	99881615	99884348	peak_605	2734	+	13.3	0.0025704	0.0645654	0.0026	cds	ENSG00000162688	ENST00000370165	protein_coding
AGL	1	99900795	99913580	peak_606	12786	+	3.8	0.00812831	0.0199526	0.0081	cds	ENSG00000162688	ENST00000370161	protein_coding
AGL	1	99915438	99923153	peak_607	7716	+	7.6	0.0446684	0.445656	0.045	cds	ENSG00000162688	ENST00000370165	protein_coding
SLC35A3	1	99969350	99969980	peak_608	631	+	9.5	0.0177828	0.257632	0.018	utr5	ENSG00000117620	ENST00000638371	protein_coding
AC118553.2	1	100007119	100011502	peak_609	4384	+	4.75	0.0446684	0.445656	0.045	cds	ENSG00000283761	ENST00000639037	protein_coding
SLC35A3	1	100017852	100022717	peak_610	4866	+	9.5	0.0177828	0.257632	0.018	cds	ENSG00000117620	ENST00000640732	protein_coding
SLC35A3	1	100023705	100025384	peak_611	1680	+	5.7	0.01	0.0229087	0.01	cds	ENSG00000117620	ENST00000638338	protein_coding
SLC35A3	1	100033685	100035634	peak_612	1950	+	7.6	0.0446684	0.445656	0.045	utr3	ENSG00000117620	ENST00000533028	protein_coding
AC118553.2	1	100069681	100080515	peak_613	10835	+	4.43	0.0194984	0.0933254	0.019	cds	ENSG00000283761	ENST00000639037	protein_coding
AC118553.2	1	100038094	100049956	peak_614	11863	+	2.24	0.00501187	0.0131826	0.005	cds	ENSG00000283761	ENST00000639171	nonsense_mediated_decay
AC118553.2	1	100067979	100068160	peak_615	182	+	3.32	0.0380189	0.0660693	0.038	cds	ENSG00000283761	ENST00000639037	protein_coding
AC118553.2	1	100069672	100080540	peak_616	10869	+	3.8	0.0416869	0.0933254	0.042	cds	ENSG00000283761	ENST00000639037	protein_coding
TRMT13	1	100133149	100139697	peak_617	6549	+	5.7	0.00380189	0.0107152	0.0038	cds	ENSG00000122435	ENST00000370143	protein_coding
TRMT13	1	100143184	100144520	peak_618	1337	+	5.7	0.0416869	0.170216	0.042	cds	ENSG00000122435	ENST00000370141	protein_coding
RTCA	1	100266364	100266678	peak_619	315	+	2.22	0.0239883	0.0467735	0.024	cds	ENSG00000137996	ENST00000370126	protein_coding
RTCA	1	100266766	100291514	peak_620	24749	+	3.8	0.000489779	0.0020893	0.00049	cds	ENSG00000137996	ENST00000260563	protein_coding
CDC14A	1	100484544	100499188	peak_621	14645	+	3.17	0.0234423	0.0457088	0.023	cds	ENSG00000079335	ENST00000644813	protein_coding
SLC30A7	1	100976363	100976723	peak_622	361	+	5.7	0.0194984	0.262422	0.019	utr3	ENSG00000162695	ENST00000370112	protein_coding
SLC30A7	1	100978640	100980049	peak_623	1410	+	11.4	0.00676083	0.133045	0.0068	utr3	ENSG00000162695	ENST00000370112	protein_coding
SLC30A7	1	100980318	100980768	peak_624	451	+	9.5	0.0177828	0.257632	0.018	utr3	ENSG00000162695	ENST00000370112	protein_coding
S1PR1	1	101236864	101240833	peak_625	3970	+	9.5	0.0177828	0.257632	0.018	cds	ENSG00000170989	ENST00000305352	protein_coding
RNPC3	1	103525690	103535403	peak_626	9714	+	11.4	0.00676083	0.133045	0.0068	cds	ENSG00000185946	ENST00000423855	protein_coding
PRMT6	1	107057210	107057749	peak_627	540	+	8.55	0.000275423	0.00128825	0.00028	cds	ENSG00000198890	ENST00000650338	nonsense_mediated_decay
FAM102B	1	108560088	108628168	peak_628	68081	+	11.4	0.00676083	0.133045	0.0068	cds	ENSG00000162636	ENST00000370035	protein_coding
FAM102B	1	108628227	108629593	peak_629	1367	+	3.42	0.0169824	0.0354813	0.017	cds	ENSG00000162636	ENST00000370035	protein_coding
FAM102B	1	108635222	108635671	peak_630	450	+	9.5	0.0177828	0.257632	0.018	utr3	ENSG00000162636	ENST00000370035	protein_coding
FAM102B	1	108635849	108636269	peak_631	421	+	15.2	0.000954993	0.0199526	0.00095	utr3	ENSG00000162636	ENST00000370035	protein_coding
FAM102B	1	108636507	108636717	peak_632	211	+	4.75	0.0446684	0.170216	0.045	utr3	ENSG00000162636	ENST00000370035	protein_coding
FAM102B	1	108637583	108644900	peak_633	7318	+	7.6	0.0446684	0.445656	0.045	cds	ENSG00000162636	ENST00000405454	protein_coding
PRPF38B	1	108692309	108696833	peak_634	4525	+	17.1	1.54882e-07	1.90546e-06	1.5e-07	cds	ENSG00000134186	ENST00000370025	protein_coding
PRPF38B	1	108696892	108699999	peak_635	3108	+	5.7	1.58489e-75	3.16228e-73	1.6e-75	cds	ENSG00000134186	ENST00000370025	protein_coding
PRPF38B	1	108700118	108701045	peak_636	928	+	9.5	0.0177828	0.257632	0.018	utr3	ENSG00000134186	ENST00000370021	protein_coding
STXBP3	1	108756714	108807451	peak_637	50738	+	9.5	2.95121e-05	0.000204174	3e-05	cds	ENSG00000116266	ENST00000370008	protein_coding
GPSM2	1	108885485	108886166	peak_638	682	+	4.75	0.0446684	0.445656	0.045	cds	ENSG00000121957	ENST00000674914	protein_coding
GPSM2	1	108897066	108919107	peak_639	22042	+	8.07	2.69153e-06	2.51189e-05	2.7e-06	cds	ENSG00000121957	ENST00000676404	nonsense_mediated_decay
GPSM2	1	108924005	108926878	peak_640	2874	+	4.75	0.0301995	0.0562341	0.03	cds	ENSG00000121957	ENST00000441735	protein_coding
SARS1	1	109213917	109238182	peak_641	24266	+	5.92	3.98107e-57	5.01187e-55	4e-57	cds	ENSG00000031698	ENST00000369923	protein_coding
CELSR2	1	109250107	109252083	peak_642	1977	+	7.6	0.0186209	0.0371535	0.019	cds	ENSG00000143126	ENST00000271332	protein_coding
CELSR2	1	109252471	109258951	peak_643	6481	+	19	2.39883e-05	0.000165959	2.4e-05	cds	ENSG00000143126	ENST00000271332	protein_coding
CELSR2	1	109264281	109268696	peak_644	4416	+	7.6	0.0446684	0.445656	0.045	cds	ENSG00000143126	ENST00000271332	protein_coding
CELSR2	1	109268754	109271459	peak_645	2706	+	9.5	0.0177828	0.257632	0.018	cds	ENSG00000143126	ENST00000271332	protein_coding
CELSR2	1	109272340	109273326	peak_646	987	+	7.6	0.0446684	0.445656	0.045	cds	ENSG00000143126	ENST00000271332	protein_coding
SYPL2	1	109480013	109481179	peak_647	1167	+	7.6	0.0446684	0.445656	0.045	utr3	ENSG00000143028	ENST00000369872	protein_coding
CYB561D1	1	109494051	109502932	peak_648	8882	+	13.3	0.0025704	0.0645654	0.0026	cds	ENSG00000174151	ENST00000420578	protein_coding
GPR61	1	109539871	109548406	peak_649	8536	+	7.6	0.0446684	0.445656	0.045	cds	ENSG00000156097	ENST00000618721	protein_coding
GNAI3	1	109548614	109582559	peak_650	33946	+	2.79	0.000954993	0.00346737	0.00095	cds	ENSG00000065135	ENST00000369851	protein_coding
GNAI3	1	109586830	109592559	peak_651	5730	+	2.06	0.00199526	0.00630957	0.002	cds	ENSG00000065135	ENST00000369851	protein_coding
GNAI3	1	109593097	109596722	peak_652	3626	+	11.4	0.00676083	0.133045	0.0068	utr3	ENSG00000065135	ENST00000369851	protein_coding
AMPD2	1	109625680	109630286	peak_653	4607	+	22.8	1.62181e-05	0.000123027	1.6e-05	cds	ENSG00000116337	ENST00000667949	protein_coding
AMPD2	1	109630434	109632053	peak_654	1620	+	11.4	0.00676083	0.133045	0.0068	cds	ENSG00000116337	ENST00000358729	protein_coding
GSTM4	1	109656098	109665482	peak_655	9385	+	7.6	0.0446684	0.445656	0.045	cds	ENSG00000168765	ENST00000369833	protein_coding
GSTM2	1	109668021	109669505	peak_656	1485	+	3.8	0.0416869	0.153109	0.042	cds	ENSG00000213366	ENST00000460717	protein_coding
CSF1	1	109910241	109930484	peak_657	20244	+	13.3	0.000204174	0.000977237	0.0002	cds	ENSG00000184371	ENST00000329608	protein_coding
AHCYL1	1	109985093	110021888	peak_658	36796	+	13.3	4.57088e-06	3.98107e-05	4.6e-06	cds	ENSG00000168710	ENST00000393614	protein_coding
AHCYL1	1	110023502	110023742	peak_659	241	+	8.55	0.00134896	0.00467735	0.0013	utr3	ENSG00000168710	ENST00000369799	protein_coding
STRIP1	1	110031576	110054641	peak_660	23066	+	24.7	4.2658e-06	3.80189e-05	4.3e-06	cds	ENSG00000143093	ENST00000369796	protein_coding
SLC6A17	1	110150493	110202202	peak_661	51710	+	7.6	0.0446684	0.445656	0.045	cds	ENSG00000197106	ENST00000331565	protein_coding
KCNC4	1	110228554	110233631	peak_662	5078	+	15.2	0.000954993	0.0301995	0.00095	cds	ENSG00000116396	ENST00000636402	protein_coding
KCNC4	1	110233780	110235819	peak_663	2040	+	7.6	0.0446684	0.445656	0.045	utr3	ENSG00000116396	ENST00000369787	protein_coding
RBM15	1	110338505	110339703	peak_664	1199	+	3.53	0.000616595	0.00251189	0.00062	cds	ENSG00000162775	ENST00000652747	protein_coding
RBM15	1	110339882	110340631	peak_665	750	+	5.7	0.00389045	0.0107152	0.0039	cds	ENSG00000162775	ENST00000617047	protein_coding
RBM15	1	110340720	110341679	peak_666	960	+	5.7	2.04174e-05	0.000144544	2e-05	cds	ENSG00000162775	ENST00000617047	protein_coding
RBM15	1	110341737	110346531	peak_667	4795	+	13.3	0.0025704	0.0199526	0.0026	cds	ENSG00000162775	ENST00000652342	protein_coding
CEPT1	1	111139626	111140268	peak_668	643	+	7.6	0.0446684	0.39355	0.045	utr5	ENSG00000134255	ENST00000545121	protein_coding
ATP5PB	1	111456142	111461071	peak_669	4930	+	2.66	4.67735e-06	4.0738e-05	4.7e-06	cds	ENSG00000116459	ENST00000369722	protein_coding
RAP1A	1	111704434	111712503	peak_670	8070	+	2.22	0.0131826	0.0288403	0.013	cds	ENSG00000116473	ENST00000356415	protein_coding
RAP1A	1	111713010	111714627	peak_671	1618	+	7.6	0.0446684	0.445656	0.045	utr3	ENSG00000116473	ENST00000369709	protein_coding
DDX20	1	111760495	111762195	peak_672	1701	+	7.6	0.0446684	0.445656	0.045	cds	ENSG00000064703	ENST00000369702	protein_coding
DDX20	1	111762433	111766238	peak_673	3806	+	7.6	0.00812831	0.151008	0.0081	cds	ENSG00000064703	ENST00000475700	protein_coding
DDX20	1	111766297	111766985	peak_674	689	+	5.7	0.0186209	0.0371535	0.019	cds	ENSG00000064703	ENST00000475700	protein_coding
CTTNBP2NL	1	112449002	112456492	peak_675	7491	+	3.86	2.51189e-15	6.30957e-14	2.5e-15	cds	ENSG00000143079	ENST00000271277	protein_coding
CTTNBP2NL	1	112456820	112458109	peak_676	1290	+	20.9	4.57088e-05	0.000281838	4.6e-05	cds	ENSG00000143079	ENST00000271277	protein_coding
CTTNBP2NL	1	112458318	112459786	peak_677	1469	+	15.2	0.000954993	0.0301995	0.00095	utr3	ENSG00000143079	ENST00000271277	protein_coding
WNT2B	1	112520549	112520909	peak_678	361	+	9.5	0.0177828	0.257632	0.018	utr3	ENSG00000134245	ENST00000369686	protein_coding
WNT2B	1	112521208	112523276	peak_679	2069	+	7.6	0.0446684	0.445656	0.045	utr3	ENSG00000134245	ENST00000369686	protein_coding
WNT2B	1	112524802	112526181	peak_680	1380	+	9.5	0.0177828	0.257632	0.018	utr3	ENSG00000134245	ENST00000369684	protein_coding
CAPZA1	1	112647247	112659060	peak_681	11814	+	3.02	1.23027e-05	9.54993e-05	1.2e-05	cds	ENSG00000116489	ENST00000263168	protein_coding
CAPZA1	1	112659718	112670602	peak_682	10885	+	6.65	0.00812831	0.0281838	0.0081	cds	ENSG00000116489	ENST00000263168	protein_coding
CAPZA1	1	112670660	112671258	peak_683	599	+	11.4	0.00676083	0.133045	0.0068	utr3	ENSG00000116489	ENST00000263168	protein_coding
MOV10	1	112689123	112696157	peak_684	7035	+	11.4	0.00134896	0.00467735	0.0013	cds	ENSG00000155363	ENST00000413052	protein_coding
MOV10	1	112696490	112700746	peak_685	4257	+	9.5	0.0177828	0.257632	0.018	cds	ENSG00000155363	ENST00000357443	protein_coding
LRIG2	1	113100464	113110474	peak_686	10011	+	9.5	0.0177828	0.257632	0.018	cds	ENSG00000198799	ENST00000361127	protein_coding
LRIG2	1	113112748	113114655	peak_687	1908	+	4.75	0.0446684	0.445656	0.045	cds	ENSG00000198799	ENST00000361127	protein_coding
LRIG2	1	113116303	113124021	peak_688	7719	+	7.6	0.0194984	0.262422	0.019	cds	ENSG00000198799	ENST00000361127	protein_coding
LRIG2	1	113125248	113127107	peak_689	1860	+	9.5	0.0177828	0.257632	0.018	utr3	ENSG00000198799	ENST00000361127	protein_coding
LRIG2	1	113128244	113132260	peak_690	4017	+	9.5	0.0177828	0.257632	0.018	utr3	ENSG00000198799	ENST00000361127	protein_coding
MAGI3	1	113390514	113672629	peak_691	282116	+	13.3	0.0025704	0.0199526	0.0026	cds	ENSG00000081026	ENST00000307546	protein_coding
MAGI3	1	113682964	113684997	peak_692	2034	+	5.7	0.000398107	0.00169824	0.0004	cds	ENSG00000081026	ENST00000307546	protein_coding
DCLRE1B	1	113911777	113912227	peak_693	451	+	4.34	0.000398107	0.00169824	0.0004	cds	ENSG00000118655	ENST00000650596	protein_coding
HIPK1	1	113929323	113941253	peak_694	11931	+	7.6	0.000316228	0.00144544	0.00032	cds	ENSG00000163349	ENST00000626993	protein_coding
HIPK1	1	113941342	113963424	peak_695	22083	+	13.3	2.39883e-07	2.81838e-06	2.4e-07	cds	ENSG00000163349	ENST00000626993	protein_coding
HIPK1	1	113963513	113974450	peak_696	10938	+	11.4	0.00676083	0.0616595	0.0068	cds	ENSG00000163349	ENST00000626993	protein_coding
HIPK1	1	113974689	113976280	peak_697	1592	+	9.5	6.45654e-05	0.000389045	6.5e-05	utr3	ENSG00000163349	ENST00000626993	protein_coding
VANGL1	1	115651441	115663754	peak_698	12314	+	2.85	0.0301995	0.0562341	0.03	cds	ENSG00000173218	ENST00000369509	protein_coding
VANGL1	1	115664233	115691151	peak_699	26919	+	9.5	0.0177828	0.257632	0.018	cds	ENSG00000173218	ENST00000369509	protein_coding
VANGL1	1	115691330	115698224	peak_700	6895	+	7.6	0.0446684	0.445656	0.045	cds	ENSG00000173218	ENST00000369509	protein_coding
SLC22A15	1	115976512	116067488	peak_701	90977	+	15.2	0.000954993	0.00467735	0.00095	cds	ENSG00000163393	ENST00000369503	protein_coding
ATP1A1	1	116372667	116374202	peak_702	1536	+	4.75	2.95121e-08	4.16869e-07	3e-08	cds	ENSG00000163399	ENST00000295598	protein_coding
ATP1A1	1	116383385	116388949	peak_703	5565	+	4.18	1.25893e-16	3.98107e-15	1.3e-16	cds	ENSG00000163399	ENST00000295598	protein_coding
ATP1A1	1	116389517	116410261	peak_704	20745	+	5.7	1e-13	2.51189e-12	1e-13	cds	ENSG00000163399	ENST00000537345	protein_coding
PTGFRN	1	116941916	116987152	peak_705	45237	+	6.97	4.16869e-05	0.000269153	4.2e-05	cds	ENSG00000134247	ENST00000393203	protein_coding
PTGFRN	1	116987300	116987989	peak_706	690	+	7.6	0.0446684	0.445656	0.045	utr3	ENSG00000134247	ENST00000393203	protein_coding
PTGFRN	1	116988048	116990353	peak_707	2306	+	15.2	0.000954993	0.0301995	0.00095	utr3	ENSG00000134247	ENST00000393203	protein_coding
TTF2	1	117060355	117075643	peak_708	15289	+	26.6	1.14815e-07	1.44544e-06	1.1e-07	cds	ENSG00000116830	ENST00000369466	protein_coding
TTF2	1	117075702	117088837	peak_709	13136	+	15.2	7.4131e-06	6.16595e-05	7.4e-06	cds	ENSG00000116830	ENST00000369466	protein_coding
TTF2	1	117090058	117101850	peak_710	11793	+	13.3	0.0025704	0.0104713	0.0026	cds	ENSG00000116830	ENST00000369466	protein_coding
TTF2	1	117105774	117106434	peak_711	661	+	13.3	0.0025704	0.0645654	0.0026	utr3	ENSG00000116830	ENST00000369466	protein_coding
TTF2	1	117107062	117107453	peak_712	392	+	9.5	0.0177828	0.257632	0.018	utr3	ENSG00000116830	ENST00000369466	protein_coding
MAN1A2	1	117367448	117402346	peak_713	34899	+	11.4	1e-11	1.94984e-10	1e-11	cds	ENSG00000198162	ENST00000356554	protein_coding
MAN1A2	1	117460539	117515493	peak_714	54955	+	3.8	0.0199526	0.0398107	0.02	cds	ENSG00000198162	ENST00000356554	protein_coding
MAN1A2	1	117522946	117523485	peak_715	540	+	4.43	0.00870964	0.0199526	0.0087	cds	ENSG00000198162	ENST00000356554	protein_coding
MAN1A2	1	117527524	117527705	peak_716	182	+	5.7	0.0194984	0.262422	0.019	utr3	ENSG00000198162	ENST00000356554	protein_coding
WDR3	1	117934515	117957077	peak_717	22563	+	9.5	4.89779e-08	6.60693e-07	4.9e-08	cds	ENSG00000065183	ENST00000349139	protein_coding
WDR3	1	117957136	117960127	peak_718	2992	+	7.6	0.000186209	0.000912011	0.00019	cds	ENSG00000065183	ENST00000349139	protein_coding
PHGDH	1	119648410	119721484	peak_719	73075	+	9.5	3.98107e-54	6.30957e-52	4e-54	cds	ENSG00000092621	ENST00000641247	nonsense_mediated_decay
PHGDH	1	119721542	119724844	peak_720	3303	+	8.86	5.01187e-14	1.25893e-12	5e-14	cds	ENSG00000092621	ENST00000641491	nonsense_mediated_decay
PHGDH	1	119724902	119740435	peak_721	15534	+	7.31	2.51189e-26	1.25893e-24	2.5e-26	cds	ENSG00000092621	ENST00000641947	protein_coding
PHGDH	1	119742918	119744218	peak_722	1301	+	2.07	0.00436516	0.0120226	0.0044	cds	ENSG00000092621	ENST00000641947	protein_coding
NBPF26	1	120816129	120842110	peak_723	25982	+	2.85	0.0239883	0.0467735	0.024	cds	ENSG00000273136	ENST00000609741	protein_coding
SRGAP2C	1	121284881	121387998	peak_724	103118	+	5.7	4.0738e-05	0.000269153	4.1e-05	cds	ENSG00000171943	ENST00000367123	protein_coding
SRGAP2C	1	121389343	121391767	peak_725	2425	+	7.6	0.0446684	0.445656	0.045	utr3	ENSG00000171943	ENST00000367123	protein_coding
GPR89A	1	145670020	145670231	peak_726	212	+	9.5	0.0177828	0.0660693	0.018	cds	ENSG00000117262	ENST00000462900	protein_coding
POLR3C	1	145833569	145838178	peak_727	4610	+	9.5	0.0177828	0.257632	0.018	cds	ENSG00000186141	ENST00000369294	protein_coding
POLR3C	1	145839950	145842397	peak_728	2448	+	2.85	0.0301995	0.0562341	0.03	cds	ENSG00000186141	ENST00000334163	protein_coding
POLR3C	1	145842456	145843684	peak_729	1229	+	3.8	0.0416869	0.422669	0.042	utr3	ENSG00000186141	ENST00000334163	protein_coding
POLR3GL	1	145927257	145977811	peak_730	50555	+	5.7	0.00154882	0.00524807	0.0015	cds	ENSG00000121851	ENST00000369314	protein_coding
POLR3GL	1	145974863	145978465	peak_731	3603	+	3.08	5.24807e-09	8.31764e-08	5.2e-09	cds	ENSG00000121851	ENST00000369314	protein_coding
NBPF12	1	146951979	146964971	peak_732	12993	+	11.4	0.00676083	0.133045	0.0068	cds	ENSG00000268043	ENST00000611443	protein_coding
NBPF12	1	146965030	146988085	peak_733	23056	+	7.6	0.0446684	0.445656	0.045	cds	ENSG00000268043	ENST00000617931	protein_coding
NBPF12	1	146989632	146996202	peak_734	6571	+	7.6	0.0380189	0.0660693	0.038	cds	ENSG00000268043	ENST00000579935	protein_coding
CHD1L	1	147264493	147286328	peak_735	21836	+	15.2	3.16228e-13	7.94328e-12	3.2e-13	cds	ENSG00000131778	ENST00000361293	protein_coding
CHD1L	1	147287700	147295765	peak_736	8066	+	4.75	0.0446684	0.445656	0.045	cds	ENSG00000131778	ENST00000651231	nonsense_mediated_decay
AC242628.1	1	147604781	147611754	peak_737	6974	+	7.6	0.0446684	0.445656	0.045	cds	ENSG00000288626	ENST00000675347	protein_coding
BCL9	1	147613045	147615877	peak_738	2833	+	4.75	0.0446684	0.149624	0.045	cds	ENSG00000116128	ENST00000234739	protein_coding
BCL9	1	147620075	147620375	peak_739	301	+	15.2	0.000954993	0.0301995	0.00095	cds	ENSG00000116128	ENST00000234739	protein_coding
BCL9	1	147625318	147626216	peak_740	899	+	7.6	0.0446684	0.445656	0.045	utr3	ENSG00000116128	ENST00000234739	protein_coding
PDE4DIP	1	148845324	148952415	peak_741	107092	+	7.6	0.0446684	0.445656	0.045	cds	ENSG00000178104	ENST00000616206	protein_coding
PDE4DIP	1	148953133	148961952	peak_742	8820	+	11.4	0.00676083	0.131522	0.0068	cds	ENSG00000178104	ENST00000529945	protein_coding
PDE4DIP	1	148962629	148978030	peak_743	15402	+	6.97	0.000676083	0.00269153	0.00068	cds	ENSG00000178104	ENST00000585156	protein_coding
PDE4DIP	1	148985461	149033019	peak_744	47559	+	7.6	0.0446684	0.445656	0.045	cds	ENSG00000178104	ENST00000618462	protein_coding
AC242842.3	1	149475921	149479011	peak_745	3091	+	5.7	0.0194984	0.262422	0.019	cds	ENSG00000286185	ENST00000621744	protein_coding
AC242842.3	1	149480821	149555311	peak_746	74491	+	11.4	0.00676083	0.133045	0.0068	cds	ENSG00000286185	ENST00000621744	protein_coding
AC242842.3	1	149475936	149479026	peak_747	3091	+	5.7	0.0194984	0.262422	0.019	cds	ENSG00000286185	ENST00000621744	protein_coding
AC242842.3	1	149480775	149555312	peak_748	74538	+	11.4	0.00676083	0.133045	0.0068	cds	ENSG00000286185	ENST00000621744	protein_coding
H2AC19	1	149851060	149851624	peak_749	565	+	9.5	0.0177828	0.257632	0.018	cds	ENSG00000272196	ENST00000607355	protein_coding
H2AC20	1	149886917	149887411	peak_750	495	+	3.51	1.20226e-06	1.23027e-05	1.2e-06	cds	ENSG00000184260	ENST00000331380	protein_coding
BOLA1	1	149900318	149900706	peak_751	389	+	2.85	0.0269153	0.0512861	0.027	cds	ENSG00000178096	ENST00000369152	protein_coding
VPS45	1	150091993	150093617	peak_752	1625	+	7.6	0.0446684	0.345144	0.045	cds	ENSG00000136631	ENST00000644510	protein_coding
PLEKHO1	1	150150177	150159557	peak_753	9381	+	13.3	3.98107e-06	3.54813e-05	4e-06	cds	ENSG00000023902	ENST00000369124	protein_coding
PLEKHO1	1	150159616	150160065	peak_754	450	+	7.6	0.0446684	0.445656	0.045	utr3	ENSG00000023902	ENST00000369124	protein_coding
C1orf54	1	150279674	150280916	peak_755	1243	+	4.75	0.042658	0.0724436	0.043	cds	ENSG00000118292	ENST00000369098	protein_coding
MRPS21	1	150294241	150308319	peak_756	14079	+	4.75	0.0194984	0.0512861	0.019	cds	ENSG00000266472	ENST00000614145	protein_coding
PRPF3	1	150321532	150335171	peak_757	13640	+	20.9	3.89045e-06	3.54813e-05	3.9e-06	cds	ENSG00000117360	ENST00000324862	protein_coding
PRPF3	1	150338208	150353233	peak_758	15026	+	7.6	1.8197e-08	2.63027e-07	1.8e-08	cds	ENSG00000117360	ENST00000324862	protein_coding
RPRD2	1	150364649	150441091	peak_759	76443	+	4.27	0.00870964	0.0199526	0.0087	cds	ENSG00000163125	ENST00000369068	protein_coding
RPRD2	1	150441150	150457338	peak_760	16189	+	13.3	0.000776247	0.00295121	0.00078	cds	ENSG00000163125	ENST00000369068	protein_coding
RPRD2	1	150471093	150472171	peak_761	1079	+	9.5	0.00870964	0.0199526	0.0087	cds	ENSG00000163125	ENST00000369068	protein_coding
RPRD2	1	150472230	150473247	peak_762	1018	+	11.4	0.00676083	0.0199526	0.0068	cds	ENSG00000163125	ENST00000369068	protein_coding
RPRD2	1	150475339	150475669	peak_763	331	+	5.07	0.00870964	0.0199526	0.0087	utr3	ENSG00000163125	ENST00000401000	protein_coding
TARS2	1	150487363	150488005	peak_764	643	+	4.75	0.0141254	0.030903	0.014	cds	ENSG00000143374	ENST00000606933	protein_coding
TARS2	1	150489033	150506949	peak_765	17917	+	11.4	3.98107e-06	3.54813e-05	4e-06	cds	ENSG00000143374	ENST00000369054	protein_coding
TARS2	1	150507098	150507609	peak_766	512	+	3.8	0.0186209	0.0371535	0.019	utr3	ENSG00000143374	ENST00000438568	protein_coding
ECM1	1	150508075	150513789	peak_767	5715	+	9.5	0.0177828	0.257632	0.018	cds	ENSG00000143369	ENST00000369049	protein_coding
SETDB1	1	150926411	150962660	peak_768	36250	+	12.3	3.01995e-05	0.000204174	3e-05	cds	ENSG00000143379	ENST00000271640	protein_coding
SETDB1	1	150963092	150964744	peak_769	1653	+	9.5	0.0177828	0.257632	0.018	cds	ENSG00000143379	ENST00000498193	protein_coding
BNIPL	1	151036320	151037214	peak_770	895	+	7.6	0.0446684	0.445656	0.045	cds	ENSG00000163141	ENST00000368931	protein_coding
C1orf56	1	151047839	151048198	peak_771	360	+	7.6	0.0194984	0.262422	0.019	cds	ENSG00000143443	ENST00000368926	protein_coding
MLLT11	1	151067420	151067899	peak_772	480	+	7.6	0.0446684	0.445656	0.045	cds	ENSG00000213190	ENST00000368921	protein_coding
GABPB2	1	151070850	151090481	peak_773	19632	+	9.5	0.0177828	0.257632	0.018	cds	ENSG00000143458	ENST00000368916	protein_coding
GABPB2	1	151093308	151118502	peak_774	25195	+	7.6	6.45654e-06	5.49541e-05	6.5e-06	cds	ENSG00000143458	ENST00000368916	protein_coding
GABPB2	1	151122036	151125542	peak_775	3507	+	7.6	0.0446684	0.445656	0.045	utr3	ENSG00000143458	ENST00000368918	protein_coding
PIP5K1A	1	151198769	151231748	peak_776	32980	+	12.3	1.58489e-06	1.58489e-05	1.6e-06	cds	ENSG00000143398	ENST00000454769	nonsense_mediated_decay
PIP5K1A	1	151236678	151242555	peak_777	5878	+	4.43	0.0194984	0.0616595	0.019	cds	ENSG00000143398	ENST00000368888	protein_coding
PIP5K1A	1	151248520	151249536	peak_778	1017	+	7.6	0.0446684	0.170216	0.045	utr3	ENSG00000143398	ENST00000349792	protein_coding
PSMD4	1	151254708	151267479	peak_779	12772	+	7.6	2.0893e-10	3.89045e-09	2.1e-10	cds	ENSG00000159352	ENST00000368884	protein_coding
ZNF687	1	151281617	151287616	peak_780	6000	+	9.5	0.0177828	0.257632	0.018	cds	ENSG00000143373	ENST00000336715	protein_coding
ZNF687	1	151287914	151289683	peak_781	1770	+	7.6	0.0446684	0.445656	0.045	cds	ENSG00000143373	ENST00000426871	protein_coding
PSMB4	1	151399572	151401878	peak_782	2307	+	10.8	2.13796e-06	2.04174e-05	2.1e-06	cds	ENSG00000159377	ENST00000290541	protein_coding
CGN	1	151510509	151538692	peak_783	28184	+	110	1.58489e-52	1.99526e-50	1.6e-52	cds	ENSG00000143375	ENST00000271636	protein_coding
TUFT1	1	151540304	151579710	peak_784	39407	+	9.5	1.14815e-07	1.44544e-06	1.1e-07	cds	ENSG00000143367	ENST00000368849	protein_coding
SNX27	1	151612005	151658424	peak_785	46420	+	7.6	0.000190546	0.000912011	0.00019	cds	ENSG00000143376	ENST00000642479	nonsense_mediated_decay
SNX27	1	151683374	151693493	peak_786	10120	+	4.12	0.0018197	0.0057544	0.0018	cds	ENSG00000143376	ENST00000368838	protein_coding
SNX27	1	151693582	151695499	peak_787	1918	+	5.7	0.000562341	0.00229087	0.00056	cds	ENSG00000143376	ENST00000458013	protein_coding
SNX27	1	151695677	151696217	peak_788	541	+	13.3	0.0025704	0.0107152	0.0026	utr3	ENSG00000143376	ENST00000458013	protein_coding
SNX27	1	151696515	151698552	peak_789	2038	+	13.3	0.0025704	0.0645654	0.0026	utr3	ENSG00000143376	ENST00000458013	protein_coding
S100A1	1	153631535	153632039	peak_790	505	+	7.6	0.0446684	0.445656	0.045	cds	ENSG00000160678	ENST00000368698	protein_coding
CHTOP	1	153634071	153644370	peak_791	10300	+	11.4	1.99526e-07	2.39883e-06	2e-07	cds	ENSG00000160679	ENST00000368686	protein_coding
CHTOP	1	153645376	153646306	peak_792	931	+	5.7	0.0346737	0.0630957	0.035	utr3	ENSG00000160679	ENST00000368694	protein_coding
INTS3	1	153728049	153773670	peak_793	45622	+	24.7	4.2658e-06	3.80189e-05	4.3e-06	cds	ENSG00000143624	ENST00000512605	protein_coding
CREB3L4	1	153967891	153974094	peak_794	6204	+	11.4	0.00676083	0.133045	0.0068	cds	ENSG00000143578	ENST00000368607	protein_coding
UBAP2L	1	154220901	154246330	peak_795	25430	+	3.88	6.30957e-29	3.98107e-27	6.3e-29	cds	ENSG00000143569	ENST00000368504	protein_coding
UBAP2L	1	154249397	154261070	peak_796	11674	+	7.6	0.0018197	0.0057544	0.0018	cds	ENSG00000143569	ENST00000343815	protein_coding
UBAP2L	1	154263284	154271510	peak_797	8227	+	7.6	0.0446684	0.445656	0.045	cds	ENSG00000143569	ENST00000361546	protein_coding
HAX1	1	154272647	154275875	peak_798	3229	+	5.7	7.94328e-08	1.02329e-06	7.9e-08	cds	ENSG00000143575	ENST00000483970	protein_coding
ATP8B2	1	154331960	154342485	peak_799	10526	+	9.5	0.0177828	0.257632	0.018	cds	ENSG00000143515	ENST00000368487	protein_coding
ATP8B2	1	154343146	154346636	peak_800	3491	+	30.4	2.5704e-07	3.01995e-06	2.6e-07	cds	ENSG00000143515	ENST00000672630	protein_coding
ATP8B2	1	154348523	154351304	peak_801	2782	+	11.4	0.00676083	0.0562341	0.0068	cds	ENSG00000143515	ENST00000672630	protein_coding
IL6R	1	154466039	154466548	peak_802	510	+	5.7	0.00380189	0.0107152	0.0038	utr3	ENSG00000160712	ENST00000368485	protein_coding
IL6R	1	154466667	154469061	peak_803	2395	+	7.6	0.0446684	0.445656	0.045	utr3	ENSG00000160712	ENST00000368485	protein_coding
FLAD1	1	154983343	154983822	peak_804	480	+	2.23	0.00724436	0.018197	0.0072	cds	ENSG00000160688	ENST00000292180	protein_coding
FLAD1	1	154983881	154987818	peak_805	3938	+	11.4	0.00676083	0.133045	0.0068	cds	ENSG00000160688	ENST00000292180	protein_coding
FLAD1	1	154987997	154988416	peak_806	420	+	7.6	0.0446684	0.445656	0.045	cds	ENSG00000160688	ENST00000368431	protein_coding
FLAD1	1	154988803	154992594	peak_807	3792	+	9.5	0.00812831	0.030903	0.0081	cds	ENSG00000160688	ENST00000368432	protein_coding
FLAD1	1	154992722	154993051	peak_808	330	+	4.75	0.00398107	0.0107152	0.004	cds	ENSG00000160688	ENST00000368428	protein_coding
ZBTB7B	1	155002899	155018522	peak_809	15624	+	9.5	0.00134896	0.00467735	0.0013	cds	ENSG00000160685	ENST00000417934	protein_coding
ADAM15	1	155051285	155056448	peak_810	5164	+	13.3	0.0025704	0.0645654	0.0026	cds	ENSG00000143537	ENST00000360674	protein_coding
ADAM15	1	155057078	155062596	peak_811	5519	+	9.5	0.0177828	0.257632	0.018	cds	ENSG00000143537	ENST00000368412	protein_coding
EFNA4	1	155063736	155069553	peak_812	5818	+	7.6	0.0446684	0.445656	0.045	cds	ENSG00000243364	ENST00000359751	protein_coding
SLC50A1	1	155135977	155138857	peak_813	2881	+	4.27	0.0060256	0.0158489	0.006	cds	ENSG00000169241	ENST00000368404	protein_coding
MTX1	1	155208698	155212432	peak_814	3735	+	13.3	0.0025704	0.0107152	0.0026	cds	ENSG00000173171	ENST00000316721	protein_coding
MTX1	1	155212520	155213824	peak_815	1305	+	7.6	0.0446684	0.445656	0.045	cds	ENSG00000173171	ENST00000609421	protein_coding
HCN3	1	155277462	155289848	peak_816	12387	+	9.5	0.0177828	0.257632	0.018	cds	ENSG00000143630	ENST00000368358	protein_coding
FDPS	1	155308747	155309808	peak_817	1062	+	2.85	0.018197	0.0371535	0.018	cds	ENSG00000160752	ENST00000491013	protein_coding
FDPS	1	155310120	155320666	peak_818	10547	+	15.2	0.000831764	0.0030903	0.00083	cds	ENSG00000160752	ENST00000356657	protein_coding
MSTO1	1	155610217	155611599	peak_819	1383	+	9.5	0.0177828	0.257632	0.018	cds	ENSG00000125459	ENST00000245564	protein_coding
DAP3	1	155688116	155709036	peak_820	20921	+	3.8	0.000186209	0.000912011	0.00019	utr5	ENSG00000132676	ENST00000471642	protein_coding
DAP3	1	155709802	155721972	peak_821	12171	+	11.4	0.00676083	0.104232	0.0068	cds	ENSG00000132676	ENST00000465375	protein_coding
DAP3	1	155725949	155738380	peak_822	12432	+	4.13	1.25893e-12	3.16228e-11	1.3e-12	cds	ENSG00000132676	ENST00000477394	protein_coding
DAP3	1	155738649	155739010	peak_823	362	+	7.6	0.0446684	0.445656	0.045	utr3	ENSG00000132676	ENST00000491777	protein_coding
SYT11	1	155859566	155880612	peak_824	21047	+	11.4	0.00676083	0.133045	0.0068	cds	ENSG00000132718	ENST00000368324	protein_coding
SYT11	1	155882742	155884660	peak_825	1919	+	7.6	0.0446684	0.445656	0.045	utr3	ENSG00000132718	ENST00000368324	protein_coding
LAMTOR2	1	156054781	156057997	peak_826	3217	+	2.95	0.0060256	0.0158489	0.006	cds	ENSG00000116586	ENST00000368302	protein_coding
LMNA	1	156082577	156136135	peak_827	53559	+	6.89	2.23872e-10	4.16869e-09	2.2e-10	cds	ENSG00000160789	ENST00000675939	protein_coding
LMNA	1	156136194	156137728	peak_828	1535	+	9.5	0.000331131	0.00151356	0.00033	cds	ENSG00000160789	ENST00000674720	nonsense_mediated_decay
LMNA	1	156139401	156140089	peak_829	689	+	22.8	1.62181e-05	0.000123027	1.6e-05	cds	ENSG00000160789	ENST00000448611	protein_coding
SLC25A44	1	156194110	156199995	peak_830	5886	+	2.99	0.00794328	0.0194984	0.0079	cds	ENSG00000160785	ENST00000359511	protein_coding
SLC25A44	1	156211485	156212379	peak_831	895	+	11.4	0.00676083	0.133045	0.0068	utr3	ENSG00000160785	ENST00000359511	protein_coding
PMF1-BGLAP	1	156232331	156243332	peak_832	11002	+	7.6	0.00275423	0.00831764	0.0028	cds	ENSG00000260238	ENST00000567140	protein_coding
PMF1	1	156220699	156239600	peak_833	18902	+	3.23	0.00147911	0.00512861	0.0015	cds	ENSG00000160783	ENST00000368273	protein_coding
BGLAP	1	156242183	156243317	peak_834	1135	+	9.5	0.0177828	0.257632	0.018	cds	ENSG00000242252	ENST00000368272	protein_coding
NAXE	1	156591790	156592171	peak_835	382	+	3.04	0.00288403	0.00870964	0.0029	cds	ENSG00000163382	ENST00000368234	protein_coding
NAXE	1	156592413	156593645	peak_836	1233	+	5.07	0.00870964	0.0199526	0.0087	cds	ENSG00000163382	ENST00000368233	protein_coding
NAXE	1	156593703	156594152	peak_837	450	+	5.7	0.0234423	0.0457088	0.023	cds	ENSG00000163382	ENST00000368235	protein_coding
RRNAD1	1	156728590	156734350	peak_838	5761	+	15.2	6.45654e-06	5.37032e-05	6.5e-06	cds	ENSG00000143303	ENST00000519086	protein_coding
PRCC	1	156767534	156800459	peak_839	32926	+	8.86	1.04713e-06	1.07152e-05	1e-06	cds	ENSG00000143294	ENST00000271526	protein_coding
KIRREL1	1	158097358	158098526	peak_840	1169	+	15.2	0.000954993	0.0301995	0.00095	utr3	ENSG00000183853	ENST00000368173	protein_coding
ATP1A4	1	160151585	160166640	peak_841	15056	+	7.6	0.0446684	0.445656	0.045	cds	ENSG00000132681	ENST00000477338	nonsense_mediated_decay
PEA15	1	160205379	160208483	peak_842	3105	+	1.8	0.0323594	0.060256	0.032	utr5	ENSG00000162734	ENST00000368077	protein_coding
PEA15	1	160211567	160213682	peak_843	2116	+	4.75	9.77237e-06	7.76247e-05	9.8e-06	cds	ENSG00000162734	ENST00000368076	protein_coding
PEA15	1	160213741	160214158	peak_844	418	+	4.66	1.02329e-06	1.07152e-05	1e-06	utr3	ENSG00000162734	ENST00000368076	protein_coding
PEA15	1	160214365	160215376	peak_845	1012	+	13.3	7.4131e-06	6.16595e-05	7.4e-06	utr3	ENSG00000162734	ENST00000368076	protein_coding
NCSTN	1	160343315	160343776	peak_846	462	+	17.1	0.000346737	0.00218776	0.00035	cds	ENSG00000162736	ENST00000294785	protein_coding
NCSTN	1	160352113	160353464	peak_847	1352	+	4.43	0.00870964	0.0199526	0.0087	cds	ENSG00000162736	ENST00000294785	protein_coding
NCSTN	1	160354288	160358952	peak_848	4665	+	7.6	0.0446684	0.445656	0.045	cds	ENSG00000162736	ENST00000294785	protein_coding
VANGL2	1	160400563	160424277	peak_849	23715	+	13.3	1.58489e-06	1.58489e-05	1.6e-06	cds	ENSG00000162738	ENST00000368061	protein_coding
VANGL2	1	160425170	160426457	peak_850	1288	+	7.6	0.0446684	0.445656	0.045	cds	ENSG00000162738	ENST00000368061	protein_coding
NIT1	1	161118104	161124311	peak_851	6208	+	22.8	1.62181e-05	0.000123027	1.6e-05	cds	ENSG00000158793	ENST00000368007	protein_coding
NIT1	1	161124400	161125445	peak_852	1046	+	17.1	0.000346737	0.00295121	0.00035	utr3	ENSG00000158793	ENST00000368008	protein_coding
UFC1	1	161158500	161158856	peak_853	357	+	11.4	0.00676083	0.0199526	0.0068	utr3	ENSG00000143222	ENST00000368003	protein_coding
USP21	1	161159449	161165723	peak_854	6275	+	7.6	0.00331131	0.0199526	0.0033	cds	ENSG00000143258	ENST00000368002	protein_coding
PPOX	1	161166055	161178013	peak_855	11959	+	7.6	0.0194984	0.262422	0.019	cds	ENSG00000143224	ENST00000535223	protein_coding
NDUFS2	1	161199314	161214066	peak_856	14753	+	5.32	6.0256e-08	7.94328e-07	6e-08	cds	ENSG00000158864	ENST00000392179	protein_coding
NDUFS2	1	161214125	161214395	peak_857	271	+	7.6	0.0446684	0.445656	0.045	cds	ENSG00000158864	ENST00000367993	protein_coding
TOMM40L	1	161227258	161228275	peak_858	1018	+	7.6	0.0446684	0.445656	0.045	cds	ENSG00000158882	ENST00000367987	protein_coding
TOMM40L	1	161230237	161230746	peak_859	510	+	17.1	0.000346737	0.00295121	0.00035	utr3	ENSG00000158882	ENST00000367988	protein_coding
SDHC	1	161326755	161362643	peak_860	35889	+	7.6	0.0446684	0.445656	0.045	cds	ENSG00000143252	ENST00000513009	protein_coding
DUSP12	1	161749757	161753115	peak_861	3359	+	9.5	0.00812831	0.0199526	0.0081	cds	ENSG00000081721	ENST00000367943	protein_coding
ATF6	1	161766319	161958461	peak_862	192143	+	22.8	5.62341e-09	8.70964e-08	5.6e-09	cds	ENSG00000118217	ENST00000367942	protein_coding
ATF6	1	161958520	161959091	peak_863	572	+	7.6	0.00331131	0.0812831	0.0033	cds	ENSG00000118217	ENST00000367942	protein_coding
ATF6	1	161960320	161961550	peak_864	1231	+	7.6	0.0446684	0.445656	0.045	utr3	ENSG00000118217	ENST00000367942	protein_coding
ATF6	1	161962239	161964070	peak_865	1832	+	7.6	0.0446684	0.445656	0.045	utr3	ENSG00000118217	ENST00000367942	protein_coding
NOS1AP	1	162154442	162363447	peak_866	209006	+	3.8	0.0416869	0.149624	0.042	cds	ENSG00000198929	ENST00000361897	protein_coding
UHMK1	1	162497250	162499983	peak_867	2734	+	7.6	0.0446684	0.445656	0.045	cds	ENSG00000152332	ENST00000489294	protein_coding
UHMK1	1	162500221	162522634	peak_868	22414	+	4.43	0.018197	0.0371535	0.018	cds	ENSG00000152332	ENST00000489294	protein_coding
UHMK1	1	162523739	162523920	peak_869	182	+	5.07	0.00870964	0.0199526	0.0087	utr3	ENSG00000152332	ENST00000489294	protein_coding
UHMK1	1	162524098	162524398	peak_870	301	+	4.75	0.0186209	0.0371535	0.019	utr3	ENSG00000152332	ENST00000489294	protein_coding
UHMK1	1	162526042	162526970	peak_871	929	+	4.88	8.51138e-05	0.00047863	8.5e-05	utr3	ENSG00000152332	ENST00000489294	protein_coding
UAP1	1	162566244	162576911	peak_872	10668	+	2.37	0.042658	0.0724436	0.043	cds	ENSG00000117143	ENST00000367925	protein_coding
UAP1	1	162576969	162599278	peak_873	22310	+	7.6	0.00104713	0.00380189	0.001	cds	ENSG00000117143	ENST00000271469	protein_coding
DDR2	1	162772132	162775738	peak_874	3607	+	7.6	0.0446684	0.445656	0.045	cds	ENSG00000162733	ENST00000367921	protein_coding
DDR2	1	162778628	162780729	peak_875	2102	+	7.6	0.0194984	0.0660693	0.019	cds	ENSG00000162733	ENST00000367921	protein_coding
DDR2	1	162780788	162781058	peak_876	271	+	5.07	0.000831764	0.0030903	0.00083	utr3	ENSG00000162733	ENST00000367922	protein_coding
DDR2	1	162781237	162781627	peak_877	391	+	5.07	0.00870964	0.0199526	0.0087	utr3	ENSG00000162733	ENST00000367922	protein_coding
DDR2	1	162781686	162783872	peak_878	2187	+	5.7	1e-11	2.18776e-10	1e-11	utr3	ENSG00000162733	ENST00000367922	protein_coding
HSD17B7	1	162804296	162812529	peak_879	8234	+	15.2	0.000954993	0.0301995	0.00095	cds	ENSG00000132196	ENST00000254521	protein_coding
NUF2	1	163328293	163347821	peak_880	19529	+	3.17	3.54813e-07	4.0738e-06	3.5e-07	cds	ENSG00000143228	ENST00000367900	protein_coding
NUF2	1	163349034	163355764	peak_881	6731	+	3.8	0.00660693	0.0169824	0.0066	cds	ENSG00000143228	ENST00000367900	protein_coding
PBX1	1	164559183	164560243	peak_882	1061	+	7.6	0.00831764	0.0199526	0.0083	cds	ENSG00000185630	ENST00000485769	protein_coding
PBX1	1	164562869	164787687	peak_883	224819	+	20.9	4.57088e-05	0.000281838	4.6e-05	cds	ENSG00000185630	ENST00000340699	protein_coding
PBX1	1	164792514	164847165	peak_884	54652	+	17.1	7.94328e-05	0.000457088	7.9e-05	cds	ENSG00000185630	ENST00000540236	protein_coding
PBX1	1	164849078	164850336	peak_885	1259	+	7.6	0.0446684	0.445656	0.045	cds	ENSG00000185630	ENST00000627490	protein_coding
PBX1	1	164850693	164851023	peak_886	331	+	7.6	0.0446684	0.445656	0.045	utr3	ENSG00000185630	ENST00000420696	protein_coding
MGST3	1	165649898	165655397	peak_887	5500	+	2.44	0.0489779	0.0831764	0.049	cds	ENSG00000143198	ENST00000367888	protein_coding
UCK2	1	165827613	165885242	peak_888	57630	+	6.97	0.000676083	0.00269153	0.00068	cds	ENSG00000143179	ENST00000367879	protein_coding
UCK2	1	165890305	165896163	peak_889	5859	+	7.6	0.0446684	0.445656	0.045	cds	ENSG00000143179	ENST00000367879	protein_coding
UCK2	1	165908893	165909762	peak_890	870	+	13.3	0.0025704	0.0645654	0.0026	utr3	ENSG00000143179	ENST00000367879	protein_coding
UCK2	1	165909881	165911049	peak_891	1169	+	15.2	0.000954993	0.0301995	0.00095	utr3	ENSG00000143179	ENST00000367879	protein_coding
POGK	1	166839446	166846724	peak_892	7279	+	15.2	0.000954993	0.00467735	0.00095	cds	ENSG00000143157	ENST00000449930	protein_coding
POGK	1	166849421	166853488	peak_893	4068	+	19	2.69153e-06	2.51189e-05	2.7e-06	cds	ENSG00000143157	ENST00000367875	protein_coding
POGK	1	166854086	166856359	peak_894	2274	+	5.7	0.0446684	0.445656	0.045	utr3	ENSG00000143157	ENST00000367876	protein_coding
POU2F1	1	167374245	167399199	peak_895	24955	+	13.3	0.0018197	0.0057544	0.0018	cds	ENSG00000143190	ENST00000367866	protein_coding
POU2F1	1	167401492	167413066	peak_896	11575	+	7.6	0.0446684	0.445656	0.045	cds	ENSG00000143190	ENST00000541643	protein_coding
POU2F1	1	167415660	167416230	peak_897	571	+	13.3	0.0025704	0.0107152	0.0026	cds	ENSG00000143190	ENST00000541643	protein_coding
POU2F1	1	167417397	167418147	peak_898	751	+	19	0.000125893	0.000660693	0.00013	utr3	ENSG00000143190	ENST00000443275	protein_coding
POU2F1	1	167419434	167420634	peak_899	1201	+	7.6	0.00870964	0.0199526	0.0087	utr3	ENSG00000143190	ENST00000443275	protein_coding
POU2F1	1	167422101	167422821	peak_900	721	+	7.6	0.000275423	0.00128825	0.00028	utr3	ENSG00000143190	ENST00000443275	protein_coding
POU2F1	1	167422910	167423570	peak_901	661	+	9.5	0.00549541	0.0144544	0.0055	utr3	ENSG00000143190	ENST00000443275	protein_coding
POU2F1	1	167423719	167424948	peak_902	1230	+	5.7	0.0194984	0.262422	0.019	utr3	ENSG00000143190	ENST00000443275	protein_coding
POU2F1	1	167425037	167425577	peak_903	541	+	4.75	0.0416869	0.445656	0.042	utr3	ENSG00000143190	ENST00000443275	protein_coding
POU2F1	1	167426445	167427345	peak_904	901	+	5.7	0.0169824	0.0354813	0.017	utr3	ENSG00000143190	ENST00000541643	protein_coding
MPZL1	1	167721981	167772432	peak_905	50452	+	15.2	6.30957e-07	6.91831e-06	6.3e-07	cds	ENSG00000197965	ENST00000367853	protein_coding
MPZL1	1	167773297	167788333	peak_906	15037	+	5.38	7.76247e-05	0.000457088	7.8e-05	cds	ENSG00000197965	ENST00000359523	protein_coding
MPZL1	1	167789318	167789588	peak_907	271	+	2.07	0.0467735	0.0794328	0.047	utr3	ENSG00000197965	ENST00000359523	protein_coding
MPZL1	1	167789707	167790096	peak_908	390	+	3.04	0.0301995	0.0562341	0.03	utr3	ENSG00000197965	ENST00000359523	protein_coding
DCAF6	1	167991282	168004614	peak_909	13333	+	3.67	4.46684e-06	3.89045e-05	4.5e-06	cds	ENSG00000143164	ENST00000312263	protein_coding
DCAF6	1	168015928	168023140	peak_910	7213	+	7.6	0.0446684	0.445656	0.045	cds	ENSG00000143164	ENST00000367843	protein_coding
DCAF6	1	168023855	168045219	peak_911	21365	+	6.65	8.51138e-05	0.00047863	8.5e-05	cds	ENSG00000143164	ENST00000367843	protein_coding
DCAF6	1	168068398	168075843	peak_912	7446	+	20.9	4.57088e-05	0.000281838	4.6e-05	cds	ENSG00000143164	ENST00000367843	protein_coding
TIPRL	1	168179169	168191464	peak_913	12296	+	2.23	0.0047863	0.0128825	0.0048	cds	ENSG00000143155	ENST00000367833	protein_coding
TIPRL	1	168200947	168201633	peak_914	687	+	3.8	0.0380189	0.0660693	0.038	utr3	ENSG00000143155	ENST00000367833	protein_coding
SFT2D2	1	168243126	168243847	peak_915	722	+	9.5	0.0177828	0.257632	0.018	utr3	ENSG00000213064	ENST00000271375	protein_coding
SFT2D2	1	168243906	168244866	peak_916	961	+	7.6	0.0338844	0.0616595	0.034	utr3	ENSG00000213064	ENST00000271375	protein_coding
SFT2D2	1	168245075	168246275	peak_917	1201	+	7.6	0.0446684	0.445656	0.045	utr3	ENSG00000213064	ENST00000271375	protein_coding
SFT2D2	1	168246784	168248014	peak_918	1231	+	5.7	0.0301995	0.0562341	0.03	utr3	ENSG00000213064	ENST00000271375	protein_coding
SFT2D2	1	168248283	168249063	peak_919	781	+	11.4	0.00676083	0.0199526	0.0068	utr3	ENSG00000213064	ENST00000271375	protein_coding
SFT2D2	1	168250202	168250503	peak_920	302	+	5.7	0.0416869	0.445656	0.042	utr3	ENSG00000213064	ENST00000271375	protein_coding
SFT2D2	1	168250562	168251702	peak_921	1141	+	15.2	0.000954993	0.0199526	0.00095	utr3	ENSG00000213064	ENST00000271375	protein_coding
SFT2D2	1	168251941	168252212	peak_922	272	+	3.8	0.0416869	0.445656	0.042	utr3	ENSG00000213064	ENST00000271375	protein_coding
ATP1B1	1	169106569	169124976	peak_923	18408	+	11.4	0.00676083	0.131522	0.0068	cds	ENSG00000143153	ENST00000367815	protein_coding
ATP1B1	1	169131707	169132424	peak_924	718	+	7.6	0.0446684	0.445656	0.045	utr3	ENSG00000143153	ENST00000367816	protein_coding
BLZF1	1	169368208	169377083	peak_925	8876	+	7.6	0.0194984	0.257632	0.019	cds	ENSG00000117475	ENST00000367807	protein_coding
C1orf112	1	169795477	169854080	peak_926	58604	+	7.6	0.0194984	0.0660693	0.019	cds	ENSG00000000460	ENST00000286031	protein_coding
GORAB	1	170544923	170553834	peak_927	8912	+	7.6	0.0446684	0.445656	0.045	cds	ENSG00000120370	ENST00000367763	protein_coding
PRRX1	1	170663133	170726573	peak_928	63441	+	9.5	0.0177828	0.257632	0.018	cds	ENSG00000116132	ENST00000239461	protein_coding
PRRX1	1	170737206	170739421	peak_929	2216	+	7.6	0.0446684	0.445656	0.045	utr3	ENSG00000116132	ENST00000239461	protein_coding
PRRC2C	1	171485550	171517808	peak_930	32259	+	15.2	1.07152e-06	1.09648e-05	1.1e-06	cds	ENSG00000117523	ENST00000367742	protein_coding
PRRC2C	1	171522258	171579415	peak_931	57158	+	24.7	1e-128	1e-125	1e-128	cds	ENSG00000117523	ENST00000426496	protein_coding
PRRC2C	1	171579894	171589544	peak_932	9651	+	5.7	5.88844e-09	9.12011e-08	5.9e-09	cds	ENSG00000117523	ENST00000644916	protein_coding
PRRC2C	1	171591179	171592761	peak_933	1583	+	6.17	1.54882e-07	1.90546e-06	1.5e-07	cds	ENSG00000117523	ENST00000495585	protein_coding
EEF1AKNMT	1	171781659	171783994	peak_934	2336	+	9.5	0.000112202	0.000616595	0.00011	cds	ENSG00000010165	ENST00000367737	protein_coding
EEF1AKNMT	1	171784291	171797717	peak_935	13427	+	9.5	0.0177828	0.257632	0.018	cds	ENSG00000010165	ENST00000362019	protein_coding
DNM3	1	171841497	172388633	peak_936	547137	+	7.6	0.0194984	0.262422	0.019	cds	ENSG00000197959	ENST00000485254	protein_coding
SUCO	1	172555979	172570679	peak_937	14701	+	1.9	0.00794328	0.0194984	0.0079	cds	ENSG00000094975	ENST00000263688	protein_coding
SUCO	1	172573988	172585917	peak_938	11930	+	4.43	0.0186209	0.0371535	0.019	cds	ENSG00000094975	ENST00000608151	protein_coding
SUCO	1	172589176	172589506	peak_939	331	+	5.7	0.0194984	0.262422	0.019	cds	ENSG00000094975	ENST00000616058	protein_coding
SUCO	1	172589565	172600064	peak_940	10500	+	3.04	0.0338844	0.0616595	0.034	cds	ENSG00000094975	ENST00000616058	protein_coding
SUCO	1	172610605	172611264	peak_941	660	+	7.6	0.0446684	0.445656	0.045	utr3	ENSG00000094975	ENST00000263688	protein_coding
PRDX6	1	173477334	173488163	peak_942	10830	+	9.5	0.000562341	0.00229087	0.00056	cds	ENSG00000117592	ENST00000340385	protein_coding
PRDX6	1	173488221	173488608	peak_943	388	+	2.19	0.020893	0.0416869	0.021	utr3	ENSG00000117592	ENST00000340385	protein_coding
KLHL20	1	173714980	173774308	peak_944	59329	+	13.3	0.0025704	0.0645654	0.0026	cds	ENSG00000076321	ENST00000209884	protein_coding
DARS2	1	173824652	173836955	peak_945	12304	+	13.3	0.0025704	0.0331131	0.0026	cds	ENSG00000117593	ENST00000648271	nonsense_mediated_decay
DARS2	1	173850411	173857702	peak_946	7292	+	11.4	0.000141254	0.000724436	0.00014	cds	ENSG00000117593	ENST00000649067	protein_coding
DARS2	1	173857761	173858300	peak_947	540	+	4.27	0.00870964	0.0199526	0.0087	utr3	ENSG00000117593	ENST00000648960	protein_coding
ZBTB37	1	173870705	173886395	peak_948	15691	+	11.4	0.000831764	0.0030903	0.00083	cds	ENSG00000185278	ENST00000427304	protein_coding
ZBTB37	1	173888164	173890654	peak_949	2491	+	3.8	0.0416869	0.445656	0.042	utr3	ENSG00000185278	ENST00000367701	protein_coding
ZBTB37	1	173897400	173897611	peak_950	212	+	3.8	0.0416869	0.445656	0.042	utr3	ENSG00000185278	ENST00000367701	protein_coding
ZBTB37	1	173900519	173900730	peak_951	212	+	3.8	0.0416869	0.229615	0.042	utr3	ENSG00000185278	ENST00000367701	protein_coding
ZBTB37	1	173900879	173903549	peak_952	2671	+	7.6	0.0446684	0.445656	0.045	utr3	ENSG00000185278	ENST00000367701	protein_coding
RABGAP1L	1	174252516	174370995	peak_953	118480	+	3.8	0.0301995	0.0562341	0.03	cds	ENSG00000152061	ENST00000357444	protein_coding
RABGAP1L	1	174957470	174988784	peak_954	31315	+	4.75	0.000190546	0.000933254	0.00019	cds	ENSG00000152061	ENST00000489615	protein_coding
RABGAP1L	1	174990992	174994739	peak_955	3748	+	9.5	0.0177828	0.257632	0.018	cds	ENSG00000152061	ENST00000485114	protein_coding
CACYBP	1	175000568	175010121	peak_956	9554	+	2.61	6.76083e-07	7.4131e-06	6.8e-07	cds	ENSG00000116161	ENST00000367679	protein_coding
RASAL2	1	178094103	178457985	peak_957	363883	+	15.2	0.000954993	0.0301995	0.00095	cds	ENSG00000075391	ENST00000462775	protein_coding
RASAL2	1	178464287	178473558	peak_958	9272	+	9.5	0.00870964	0.0199526	0.0087	cds	ENSG00000075391	ENST00000367649	protein_coding
RALGPS2	1	178776797	178878939	peak_959	102143	+	5.7	0.0186209	0.0371535	0.019	cds	ENSG00000116191	ENST00000367635	protein_coding
RALGPS2	1	178918185	178918725	peak_960	541	+	9.5	0.0112202	0.025704	0.011	utr3	ENSG00000116191	ENST00000367635	protein_coding
RALGPS2	1	178918784	178918995	peak_961	212	+	7.6	0.0446684	0.445656	0.045	utr3	ENSG00000116191	ENST00000367635	protein_coding
RALGPS2	1	178919383	178919624	peak_962	242	+	7.6	0.0446684	0.445656	0.045	utr3	ENSG00000116191	ENST00000367635	protein_coding
FAM20B	1	179025898	179043994	peak_963	18097	+	7.6	0.0446684	0.11885	0.045	cds	ENSG00000116199	ENST00000263733	protein_coding
FAM20B	1	179044053	179064423	peak_964	20371	+	4.43	0.0186209	0.0371535	0.019	cds	ENSG00000116199	ENST00000263733	protein_coding
FAM20B	1	179072287	179072796	peak_965	510	+	5.7	0.000776247	0.00295121	0.00078	utr3	ENSG00000116199	ENST00000263733	protein_coding
FAM20B	1	179074711	179075669	peak_966	959	+	11.4	0.00676083	0.133045	0.0068	utr3	ENSG00000116199	ENST00000263733	protein_coding
TOR3A	1	179082247	179095449	peak_967	13203	+	5.7	0.0416869	0.445656	0.042	cds	ENSG00000186283	ENST00000447595	protein_coding
SOAT1	1	179293713	179337883	peak_968	44171	+	4.22	3.98107e-05	0.00025704	4e-05	cds	ENSG00000057252	ENST00000426956	protein_coding
TOR1AIP1	1	179882041	179914003	peak_969	31963	+	9.5	0.0125893	0.0281838	0.013	cds	ENSG00000143337	ENST00000606911	protein_coding
CEP350	1	179990573	180020721	peak_970	30149	+	19	6.30957e-12	1.25893e-10	6.3e-12	cds	ENSG00000135837	ENST00000367607	protein_coding
CEP350	1	180020780	180041766	peak_971	20987	+	7.6	0.00162181	0.00537032	0.0016	cds	ENSG00000135837	ENST00000367607	protein_coding
CEP350	1	180043078	180052980	peak_972	9903	+	5.7	0.0194984	0.0660693	0.019	cds	ENSG00000135837	ENST00000418229	protein_coding
CEP350	1	180053069	180111306	peak_973	58238	+	20.9	2.51189e-10	4.67735e-09	2.5e-10	cds	ENSG00000135837	ENST00000367607	protein_coding
CEP350	1	180111365	180112956	peak_974	1592	+	13.3	0.0025704	0.0616595	0.0026	utr3	ENSG00000135837	ENST00000367607	protein_coding
CEP350	1	180113824	180114155	peak_975	332	+	3.8	0.0380189	0.0660693	0.038	utr3	ENSG00000135837	ENST00000367607	protein_coding
QSOX1	1	180154868	180194262	peak_976	39395	+	9.5	0.0177828	0.257632	0.018	cds	ENSG00000116260	ENST00000392029	nonsense_mediated_decay
XPR1	1	180682380	180803465	peak_977	121086	+	6.33	0.00162181	0.00537032	0.0016	cds	ENSG00000143324	ENST00000367590	protein_coding
XPR1	1	180806183	180884134	peak_978	77952	+	24.7	5.88844e-06	5.01187e-05	5.9e-06	cds	ENSG00000143324	ENST00000367590	protein_coding
XPR1	1	180884283	180887281	peak_979	2999	+	11.4	0.00676083	0.133045	0.0068	utr3	ENSG00000143324	ENST00000367590	protein_coding
XPR1	1	180888839	180890279	peak_980	1441	+	7.6	0.0446684	0.445656	0.045	utr3	ENSG00000143324	ENST00000367590	protein_coding
IER5	1	181088997	181090249	peak_981	1253	+	24.7	4.2658e-06	3.80189e-05	4.3e-06	cds	ENSG00000162783	ENST00000367577	protein_coding
DHX9	1	182839346	182852238	peak_982	12893	+	3.8	0.00831764	0.0199526	0.0083	cds	ENSG00000135829	ENST00000367549	protein_coding
DHX9	1	182852327	182876472	peak_983	24146	+	8.55	0.000275423	0.00128825	0.00028	cds	ENSG00000135829	ENST00000367549	protein_coding
DHX9	1	182876531	182883598	peak_984	7068	+	17.1	0.000346737	0.00218776	0.00035	cds	ENSG00000135829	ENST00000367549	protein_coding
DHX9	1	182884634	182887503	peak_985	2870	+	3.8	8.12831e-05	0.000467735	8.1e-05	cds	ENSG00000135829	ENST00000367549	protein_coding
LAMC1	1	183023419	183023990	peak_986	572	+	11.4	0.00676083	0.133045	0.0068	cds	ENSG00000135862	ENST00000258341	protein_coding
LAMC1	1	183117601	183121907	peak_987	4307	+	5.7	0.0446684	0.345144	0.045	cds	ENSG00000135862	ENST00000258341	protein_coding
LAMC1	1	183122084	183136455	peak_988	14372	+	9.5	2.51189e-11	4.7863e-10	2.5e-11	cds	ENSG00000135862	ENST00000258341	protein_coding
LAMC1	1	183136514	183142804	peak_989	6291	+	2.53	0.00288403	0.00870964	0.0029	cds	ENSG00000135862	ENST00000258341	protein_coding
LAMC1	1	183142953	183144453	peak_990	1501	+	11.4	0.00676083	0.133045	0.0068	utr3	ENSG00000135862	ENST00000258341	protein_coding
LAMC1	1	183144512	183144932	peak_991	421	+	4.34	0.000398107	0.00169824	0.0004	utr3	ENSG00000135862	ENST00000258341	protein_coding
LAMC2	1	183207986	183227553	peak_992	19568	+	7.6	0.0446684	0.445656	0.045	cds	ENSG00000058085	ENST00000264144	protein_coding
LAMC2	1	183237422	183240305	peak_993	2884	+	3.8	0.0186209	0.0371535	0.019	cds	ENSG00000058085	ENST00000264144	protein_coding
LAMC2	1	183240484	183240815	peak_994	332	+	9.5	0.0177828	0.257632	0.018	utr3	ENSG00000058085	ENST00000493293	protein_coding
LAMC2	1	183243358	183245127	peak_995	1770	+	7.6	0.0446684	0.445656	0.045	cds	ENSG00000058085	ENST00000264144	protein_coding
SMG7	1	183472215	183517756	peak_996	45542	+	9.5	5.24807e-06	4.46684e-05	5.2e-06	cds	ENSG00000116698	ENST00000507469	protein_coding
SMG7	1	183528924	183533299	peak_997	4376	+	9.5	0.0177828	0.257632	0.018	cds	ENSG00000116698	ENST00000515829	protein_coding
SMG7	1	183533707	183550780	peak_998	17074	+	17.1	0.000346737	0.00169824	0.00035	cds	ENSG00000116698	ENST00000347615	protein_coding
SMG7	1	183552576	183552787	peak_999	212	+	9.5	0.0177828	0.257632	0.018	utr3	ENSG00000116698	ENST00000515829	protein_coding
TSEN15	1	184051650	184054855	peak_1000	3206	+	7.6	0.0154882	0.0331131	0.015	cds	ENSG00000198860	ENST00000485209	nonsense_mediated_decay
C1orf21	1	184387028	184509405	peak_1001	122378	+	2.85	0.0158489	0.0338844	0.016	cds	ENSG00000116667	ENST00000235307	protein_coding
C1orf21	1	184590750	184619535	peak_1002	28786	+	4.75	0.0416869	0.445656	0.042	cds	ENSG00000116667	ENST00000235307	protein_coding
RNF2	1	185093112	185098266	peak_1003	5155	+	2.71	0.0269153	0.0512861	0.027	cds	ENSG00000121481	ENST00000367510	protein_coding
PRG4	1	186296278	186308752	peak_1004	12475	+	7.6	0.0446684	0.445656	0.045	cds	ENSG00000116690	ENST00000445192	protein_coding
ODR4	1	186375837	186390768	peak_1005	14932	+	22.8	1.62181e-05	0.000123027	1.6e-05	cds	ENSG00000157181	ENST00000419367	protein_coding
ODR4	1	186419436	186419945	peak_1006	510	+	9.5	0.00812831	0.0199526	0.0081	utr3	ENSG00000157181	ENST00000287859	protein_coding
ODR4	1	186420272	186420751	peak_1007	480	+	2.17	0.0281838	0.0537032	0.028	utr3	ENSG00000157181	ENST00000287859	protein_coding
RO60	1	193059692	193076984	peak_1008	17293	+	5.22	7.07946e-09	1.07152e-07	7.1e-09	cds	ENSG00000116747	ENST00000367441	protein_coding
RO60	1	193081385	193085331	peak_1009	3947	+	5.7	0.000316228	0.00144544	0.00032	cds	ENSG00000116747	ENST00000400968	protein_coding
RO60	1	193085539	193087037	peak_1010	1499	+	5.7	0.0301995	0.0562341	0.03	utr3	ENSG00000116747	ENST00000400968	protein_coding
RO60	1	193087694	193088323	peak_1011	630	+	5.7	0.0154882	0.0331131	0.015	utr3	ENSG00000116747	ENST00000400968	protein_coding
RO60	1	193089519	193090149	peak_1012	631	+	9.5	0.0177828	0.257632	0.018	utr3	ENSG00000116747	ENST00000400968	protein_coding
RO60	1	193090956	193091777	peak_1013	822	+	9.5	0.0177828	0.229615	0.018	cds	ENSG00000116747	ENST00000367444	protein_coding
CDC73	1	193121996	193127947	peak_1014	5952	+	3.38	1.31826e-05	0.000102329	1.3e-05	cds	ENSG00000134371	ENST00000635846	protein_coding
CDC73	1	193128066	193203839	peak_1015	75774	+	3.04	7.58578e-05	0.000446684	7.6e-05	cds	ENSG00000134371	ENST00000635846	protein_coding
CDC73	1	193254424	193254815	peak_1016	392	+	5.7	0.0446684	0.445656	0.045	utr3	ENSG00000134371	ENST00000367435	protein_coding
NEK7	1	198156993	198253173	peak_1017	96181	+	7.6	0.0446684	0.445656	0.045	cds	ENSG00000151414	ENST00000367385	protein_coding
NEK7	1	198279055	198319883	peak_1018	40829	+	11.4	0.00676083	0.0199526	0.0068	cds	ENSG00000151414	ENST00000367385	protein_coding
CAMSAP2	1	200739557	200832812	peak_1019	93256	+	13.3	1.77828e-05	0.000128825	1.8e-05	cds	ENSG00000118200	ENST00000236925	protein_coding
CAMSAP2	1	200842019	200848231	peak_1020	6213	+	13.3	0.000275423	0.00128825	0.00028	cds	ENSG00000118200	ENST00000236925	protein_coding
CAMSAP2	1	200848409	200854877	peak_1021	6469	+	9.5	1.99526e-15	5.01187e-14	2e-15	cds	ENSG00000118200	ENST00000236925	protein_coding
CAMSAP2	1	200859836	200860046	peak_1022	211	+	7.6	0.0446684	0.445656	0.045	utr3	ENSG00000118200	ENST00000358823	protein_coding
IGFN1	1	201209767	201211986	peak_1023	2220	+	11.4	0.00676083	0.133045	0.0068	cds	ENSG00000163395	ENST00000335211	protein_coding
NAV1	1	201622884	201623544	peak_1024	661	+	17.1	0.000346737	0.0141254	0.00035	cds	ENSG00000134369	ENST00000593583	protein_coding
NAV1	1	201623603	201782530	peak_1025	158928	+	7.6	0.0446684	0.445656	0.045	cds	ENSG00000134369	ENST00000367302	protein_coding
NAV1	1	201782709	201808854	peak_1026	26146	+	9.5	0.0177828	0.257632	0.018	cds	ENSG00000134369	ENST00000367296	protein_coding
NAV1	1	201809505	201821635	peak_1027	12131	+	15.2	0.000204174	0.000977237	0.0002	cds	ENSG00000134369	ENST00000367302	protein_coding
NAV1	1	201821814	201826639	peak_1028	4826	+	7.6	0.0446684	0.445656	0.045	utr3	ENSG00000134369	ENST00000367295	protein_coding
IPO9	1	201829156	201858461	peak_1029	29306	+	7.6	0.00213796	0.00660693	0.0021	cds	ENSG00000198700	ENST00000361565	protein_coding
IPO9	1	201870613	201876501	peak_1030	5889	+	7.6	0.00380189	0.0107152	0.0038	cds	ENSG00000198700	ENST00000361565	protein_coding
IPO9	1	201876560	201878419	peak_1031	1860	+	7.6	1.69824e-09	2.81838e-08	1.7e-09	utr3	ENSG00000198700	ENST00000361565	protein_coding
IPO9	1	201878478	201879617	peak_1032	1140	+	5.07	2.23872e-06	2.13796e-05	2.2e-06	utr3	ENSG00000198700	ENST00000361565	protein_coding
IPO9	1	201880006	201880816	peak_1033	811	+	15.2	0.000954993	0.00467735	0.00095	utr3	ENSG00000198700	ENST00000361565	protein_coding
IPO9	1	201881414	201882493	peak_1034	1080	+	5.94	7.07946e-07	7.58578e-06	7.1e-07	utr3	ENSG00000198700	ENST00000361565	protein_coding
IPO9	1	201883361	201884291	peak_1035	931	+	7.6	0.0446684	0.445656	0.045	utr3	ENSG00000198700	ENST00000361565	protein_coding
TIMM17A	1	201955502	201970664	peak_1036	15163	+	7.12	5.88844e-05	0.000354813	5.9e-05	cds	ENSG00000134375	ENST00000367287	protein_coding
RNPEP	1	201982885	202005790	peak_1037	22906	+	7.91	8.12831e-08	1.04713e-06	8.1e-08	cds	ENSG00000176393	ENST00000367286	protein_coding
PPP1R12B	1	202348698	202425681	peak_1038	76984	+	7.6	0.0380189	0.0660693	0.038	cds	ENSG00000077157	ENST00000356764	protein_coding
PPP1R12B	1	202443115	202569150	peak_1039	126036	+	15.2	0.000954993	0.0301995	0.00095	cds	ENSG00000077157	ENST00000608999	protein_coding
PPP1R12B	1	202581562	202581863	peak_1040	302	+	3.8	0.00380189	0.0107152	0.0038	utr3	ENSG00000077157	ENST00000391959	protein_coding
PPP1R12B	1	202581922	202585727	peak_1041	3806	+	9.5	0.0177828	0.257632	0.018	utr3	ENSG00000077157	ENST00000391959	protein_coding
TMEM183A	1	203007780	203014994	peak_1042	7215	+	4.56	0.000851138	0.00316228	0.00085	cds	ENSG00000163444	ENST00000367242	protein_coding
TMEM183A	1	203023332	203024046	peak_1043	715	+	7.6	0.0446684	0.445656	0.045	utr3	ENSG00000163444	ENST00000367242	protein_coding
PPFIA4	1	203026497	203063901	peak_1044	37405	+	9.5	0.0177828	0.257632	0.018	cds	ENSG00000143847	ENST00000599966	protein_coding
PPFIA4	1	203063990	203077661	peak_1045	13672	+	7.6	0.0446684	0.445656	0.045	cds	ENSG00000143847	ENST00000599966	protein_coding
BTG2	1	203307145	203307894	peak_1046	750	+	5.07	0.00870964	0.0199526	0.0087	cds	ENSG00000159388	ENST00000290551	protein_coding
ATP2B4	1	203626966	203703734	peak_1047	76769	+	6.33	0.00162181	0.00537032	0.0016	cds	ENSG00000058668	ENST00000367218	protein_coding
ATP2B4	1	203707048	203710995	peak_1048	3948	+	8.55	0.00134896	0.00467735	0.0013	cds	ENSG00000058668	ENST00000367218	protein_coding
ATP2B4	1	203714177	203722661	peak_1049	8485	+	5.7	0.0416869	0.445656	0.042	cds	ENSG00000058668	ENST00000367218	protein_coding
ATP2B4	1	203733227	203740009	peak_1050	6783	+	20.9	4.57088e-05	0.000281838	4.6e-05	cds	ENSG00000058668	ENST00000357681	protein_coding
ATP2B4	1	203741056	203742315	peak_1051	1260	+	9.5	0.0177828	0.257632	0.018	utr3	ENSG00000058668	ENST00000357681	protein_coding
ATP2B4	1	203742553	203744081	peak_1052	1529	+	20.9	4.57088e-05	0.000281838	4.6e-05	utr3	ENSG00000058668	ENST00000357681	protein_coding
ZBED6	1	203795653	203796452	peak_1053	800	+	2.17	0.0346737	0.0630957	0.035	utr5	ENSG00000257315	ENST00000550078	protein_coding
ZC3H11A	1	203796720	203797111	peak_1054	392	+	4.75	0.0446684	0.445656	0.045	utr5	ENSG00000058673	ENST00000639812	protein_coding
ZBED6	1	203797320	203798250	peak_1055	931	+	15.2	2.13796e-06	2.04174e-05	2.1e-06	cds	ENSG00000257315	ENST00000550078	protein_coding
ZBED6	1	203798489	203799089	peak_1056	601	+	7.6	0.0446684	0.445656	0.045	cds	ENSG00000257315	ENST00000550078	protein_coding
AC114402.3	1	203801246	203802985	peak_1057	1740	+	4.75	0.0416869	0.445656	0.042	cds	ENSG00000288644	ENST00000675181	protein_coding
ZC3H11A	1	203817043	203829486	peak_1058	12444	+	13.3	0.000162181	0.000831764	0.00016	cds	ENSG00000058673	ENST00000453771	protein_coding
ZC3H11A	1	203829790	203850641	peak_1059	20852	+	7.6	7.94328e-16	2.51189e-14	7.9e-16	cds	ENSG00000058673	ENST00000495527	nonsense_mediated_decay
ZC3H11A	1	203851105	203853111	peak_1060	2007	+	7.6	0.00177828	0.0057544	0.0018	cds	ENSG00000058673	ENST00000332127	protein_coding
ZC3H11A	1	203853320	203853920	peak_1061	601	+	2.24	0.00316228	0.00933254	0.0032	utr3	ENSG00000058673	ENST00000367210	protein_coding
ZBED6	1	203795713	203796283	peak_1062	571	+	4.75	0.0446684	0.131522	0.045	utr5	ENSG00000257315	ENST00000550078	protein_coding
ZBED6	1	203797329	203798258	peak_1063	930	+	19	8.91251e-07	9.33254e-06	8.9e-07	cds	ENSG00000257315	ENST00000550078	protein_coding
ZBED6	1	203798496	203799096	peak_1064	601	+	7.6	0.0446684	0.445656	0.045	cds	ENSG00000257315	ENST00000550078	protein_coding
AC114402.3	1	203801250	203802987	peak_1065	1738	+	4.75	0.0416869	0.445656	0.042	cds	ENSG00000288644	ENST00000675181	protein_coding
ZC3H11A	1	203817044	203829486	peak_1066	12443	+	13.3	0.000389045	0.00169824	0.00039	cds	ENSG00000058673	ENST00000453771	protein_coding
ZC3H11A	1	203829790	203850645	peak_1067	20856	+	4.94	1.58489e-15	5.01187e-14	1.6e-15	cds	ENSG00000058673	ENST00000495527	nonsense_mediated_decay
ZC3H11A	1	203851109	203853114	peak_1068	2006	+	7.6	0.00177828	0.0057544	0.0018	cds	ENSG00000058673	ENST00000332127	protein_coding
ZC3H11A	1	203853322	203853922	peak_1069	601	+	2.85	0.00316228	0.00933254	0.0032	utr3	ENSG00000058673	ENST00000367210	protein_coding
SNRPE	1	203861598	203870058	peak_1070	8461	+	3.3	7.94328e-06	6.45654e-05	7.9e-06	cds	ENSG00000182004	ENST00000367208	protein_coding
SOX13	1	204073264	204113066	peak_1071	39803	+	19	0.000125893	0.000660693	0.00013	cds	ENSG00000143842	ENST00000618875	protein_coding
SOX13	1	204114341	204126095	peak_1072	11755	+	9.5	0.0177828	0.257632	0.018	cds	ENSG00000143842	ENST00000618875	protein_coding
MDM4	1	204526384	204537434	peak_1073	11051	+	3.17	0.000512861	0.00213796	0.00051	cds	ENSG00000198625	ENST00000454264	protein_coding
MDM4	1	204537972	204542875	peak_1074	4904	+	6.65	0.00812831	0.0199526	0.0081	cds	ENSG00000198625	ENST00000614459	protein_coding
MDM4	1	204542933	204546876	peak_1075	3944	+	3.45	0.000338844	0.00151356	0.00034	cds	ENSG00000198625	ENST00000367179	protein_coding
MDM4	1	204551265	204551775	peak_1076	511	+	5.7	0.00020893	0.001	0.00021	utr3	ENSG00000198625	ENST00000612738	protein_coding
MDM4	1	204553719	204555187	peak_1077	1469	+	7.6	0.00331131	0.0199526	0.0033	utr3	ENSG00000198625	ENST00000612738	protein_coding
MDM4	1	204555545	204555935	peak_1078	391	+	17.1	0.000346737	0.00467735	0.00035	utr3	ENSG00000198625	ENST00000612738	protein_coding
TMCC2	1	205227945	205271879	peak_1079	43935	+	15.2	0.000954993	0.0301995	0.00095	cds	ENSG00000133069	ENST00000330675	protein_coding
TMCC2	1	205272117	205273343	peak_1080	1227	+	15.2	0.000954993	0.0301995	0.00095	cds	ENSG00000133069	ENST00000330675	protein_coding
CDK18	1	205504594	205523704	peak_1081	19111	+	9.5	0.0177828	0.257632	0.018	cds	ENSG00000117266	ENST00000419301	protein_coding
CDK18	1	205525150	205529352	peak_1082	4203	+	3.8	0.0380189	0.0660693	0.038	cds	ENSG00000117266	ENST00000429964	protein_coding
SRGAP2	1	206203344	206393613	peak_1083	190270	+	7.6	0.00263027	0.00794328	0.0026	cds	ENSG00000266028	ENST00000573034	protein_coding
SRGAP2	1	206440070	206461629	peak_1084	21560	+	17.1	0.000346737	0.00537032	0.00035	cds	ENSG00000266028	ENST00000573034	protein_coding
IKBKE	1	206470475	206485002	peak_1085	14528	+	7.6	0.0446684	0.445656	0.045	cds	ENSG00000263528	ENST00000579827	protein_coding
DYRK3	1	206635565	206649248	peak_1086	13684	+	13.3	0.0025704	0.0645654	0.0026	cds	ENSG00000143479	ENST00000367109	protein_coding
MAPKAPK2	1	206730690	206732992	peak_1087	2303	+	7.6	0.000707946	0.00281838	0.00071	cds	ENSG00000162889	ENST00000367103	protein_coding
PFKFB2	1	207034365	207062691	peak_1088	28327	+	7.6	0.00870964	0.0199526	0.0087	cds	ENSG00000123836	ENST00000545806	protein_coding
PFKFB2	1	207076320	207077430	peak_1089	1111	+	7.6	0.0446684	0.445656	0.045	utr3	ENSG00000123836	ENST00000367080	protein_coding
CD55	1	207322412	207336963	peak_1090	14552	+	5.7	0.00218776	0.00676083	0.0022	cds	ENSG00000196352	ENST00000367067	protein_coding
CD46	1	207752292	207757573	peak_1091	5282	+	3.8	0.0416869	0.170216	0.042	cds	ENSG00000117335	ENST00000367042	protein_coding
CD46	1	207759657	207767017	peak_1092	7361	+	11.4	0.00676083	0.133045	0.0068	cds	ENSG00000117335	ENST00000367047	protein_coding
CD46	1	207767606	207790340	peak_1093	22735	+	4.75	0.0446684	0.154882	0.045	cds	ENSG00000117335	ENST00000360212	protein_coding
CD46	1	207794676	207794976	peak_1094	301	+	4.43	0.0186209	0.0371535	0.019	utr3	ENSG00000117335	ENST00000322918	protein_coding
G0S2	1	209675689	209676390	peak_1095	702	+	4.94	1.02329e-06	1.07152e-05	1e-06	cds	ENSG00000123689	ENST00000367029	protein_coding
UTP25	1	209827971	209842319	peak_1096	14349	+	15.2	3.98107e-06	3.54813e-05	4e-06	cds	ENSG00000117597	ENST00000491415	protein_coding
SYT14	1	210021195	210100280	peak_1097	79086	+	7.6	0.0446684	0.445656	0.045	cds	ENSG00000143469	ENST00000399639	nonsense_mediated_decay
SYT14	1	210164680	210166657	peak_1098	1978	+	11.4	0.00676083	0.133045	0.0068	utr3	ENSG00000143469	ENST00000637265	protein_coding
SERTAD4	1	210232795	210241571	peak_1099	8777	+	9.5	0.0177828	0.257632	0.018	cds	ENSG00000082497	ENST00000367012	protein_coding
HHAT	1	210439710	210676296	peak_1100	236587	+	9.5	0.0177828	0.257632	0.018	cds	ENSG00000054392	ENST00000545781	protein_coding
RCOR3	1	211289335	211316385	peak_1101	27051	+	11.4	0.000776247	0.00295121	0.00078	cds	ENSG00000117625	ENST00000367005	protein_coding
TRAF5	1	211326614	211365400	peak_1102	38787	+	7.6	0.0446684	0.445656	0.045	cds	ENSG00000082512	ENST00000336184	protein_coding
TRAF5	1	211372316	211374946	peak_1103	2631	+	13.3	0.0025704	0.0645654	0.0026	cds	ENSG00000082512	ENST00000336184	protein_coding
DTL	1	212035941	212066851	peak_1104	30911	+	4.75	0.0446684	0.102329	0.045	cds	ENSG00000143476	ENST00000366991	protein_coding
DTL	1	212100595	212104086	peak_1105	3492	+	10.4	6.91831e-05	0.000416869	6.9e-05	cds	ENSG00000143476	ENST00000366991	protein_coding
PPP2R5A	1	212333536	212357049	peak_1106	23514	+	7.6	0.0446684	0.445656	0.045	cds	ENSG00000066027	ENST00000537030	protein_coding
PPP2R5A	1	212358685	212361853	peak_1107	3169	+	11.4	0.00676083	0.0562341	0.0068	cds	ENSG00000066027	ENST00000537030	protein_coding
NENF	1	212432919	212444343	peak_1108	11425	+	3.8	0.000177828	0.000891251	0.00018	cds	ENSG00000117691	ENST00000366988	protein_coding
NENF	1	212445906	212446379	peak_1109	474	+	11.4	0.00380189	0.0107152	0.0038	cds	ENSG00000117691	ENST00000366988	protein_coding
ATF3	1	212565333	212620775	peak_1110	55443	+	5.7	1e-187	1e-184	1e-187	cds	ENSG00000162772	ENST00000341491	protein_coding
TATDN3	1	212807745	212815462	peak_1111	7718	+	3.8	0.0338844	0.0616595	0.034	cds	ENSG00000203705	ENST00000366974	protein_coding
FLVCR1	1	212885307	212895776	peak_1112	10470	+	13.3	0.0025704	0.0645654	0.0026	cds	ENSG00000162769	ENST00000366971	protein_coding
FLVCR1	1	212895985	212897390	peak_1113	1406	+	4.27	0.00398107	0.0107152	0.004	utr3	ENSG00000162769	ENST00000366971	protein_coding
FLVCR1	1	212897628	212898466	peak_1114	839	+	7.6	0.0446684	0.445656	0.045	utr3	ENSG00000162769	ENST00000366971	protein_coding
VASH2	1	212967499	212989164	peak_1115	21666	+	9.5	0.0177828	0.257632	0.018	cds	ENSG00000143494	ENST00000366968	protein_coding
RPS6KC1	1	213125811	213241351	peak_1116	115541	+	13.3	0.0025704	0.0371535	0.0026	cds	ENSG00000136643	ENST00000543470	protein_coding
RPS6KC1	1	213242607	213274774	peak_1117	32168	+	9.5	0.0177828	0.257632	0.018	cds	ENSG00000136643	ENST00000543470	protein_coding
SMYD2	1	214331015	214337131	peak_1118	6117	+	3.8	0.0380189	0.0660693	0.038	cds	ENSG00000143499	ENST00000416415	protein_coding
CENPF	1	214603194	214642451	peak_1119	39258	+	3.97	1.14815e-08	1.69824e-07	1.1e-08	cds	ENSG00000117724	ENST00000366955	protein_coding
CENPF	1	214642629	214644670	peak_1120	2042	+	3.04	3.98107e-12	1e-10	4e-12	cds	ENSG00000117724	ENST00000366955	protein_coding
CENPF	1	214644729	214663673	peak_1121	18945	+	4.75	1e-36	1e-34	1e-36	cds	ENSG00000117724	ENST00000366955	protein_coding
KCTD3	1	215567303	215575902	peak_1122	8600	+	20.9	4.57088e-05	0.000281838	4.6e-05	cds	ENSG00000136636	ENST00000259154	protein_coding
KCTD3	1	215577716	215595440	peak_1123	17725	+	3.8	0.0338844	0.0616595	0.034	cds	ENSG00000136636	ENST00000259154	protein_coding
KCTD3	1	215602172	215611917	peak_1124	9746	+	13.3	0.0025704	0.0645654	0.0026	cds	ENSG00000136636	ENST00000452413	protein_coding
KCTD3	1	215618932	215620615	peak_1125	1684	+	4.75	1.51356e-09	2.51189e-08	1.5e-09	cds	ENSG00000136636	ENST00000259154	protein_coding
RRP15	1	218285292	218332197	peak_1126	46906	+	3.8	2.23872e-08	3.16228e-07	2.2e-08	cds	ENSG00000067533	ENST00000366932	protein_coding
RRP15	1	218333995	218334566	peak_1127	572	+	7.6	0.0446684	0.445656	0.045	utr3	ENSG00000067533	ENST00000366932	protein_coding
RRP15	1	218335914	218336484	peak_1128	571	+	6.65	0.00812831	0.0416869	0.0081	utr3	ENSG00000067533	ENST00000366932	protein_coding
TGFB2	1	218345634	218436009	peak_1129	90376	+	11.4	0.00676083	0.133045	0.0068	cds	ENSG00000092969	ENST00000366929	protein_coding
LYPLAL1	1	219211561	219212865	peak_1130	1305	+	13.3	0.0025704	0.0645654	0.0026	cds	ENSG00000143353	ENST00000366928	protein_coding
IARS2	1	220094251	220102272	peak_1131	8022	+	3.45	0.000354813	0.00162181	0.00035	cds	ENSG00000067704	ENST00000366922	protein_coding
IARS2	1	220102759	220148041	peak_1132	45283	+	17.1	3.16228e-16	1e-14	3.2e-16	cds	ENSG00000067704	ENST00000366922	protein_coding
MARK1	1	220650700	220664461	peak_1133	13762	+	7.6	0.00331131	0.0199526	0.0033	cds	ENSG00000116141	ENST00000611084	protein_coding
C1orf115	1	220696739	220697127	peak_1134	389	+	9.5	0.00812831	0.0199526	0.0081	utr3	ENSG00000162817	ENST00000294889	protein_coding
C1orf115	1	220697275	220699153	peak_1135	1879	+	24.7	1.04713e-06	1.09648e-05	1e-06	utr3	ENSG00000162817	ENST00000294889	protein_coding
MTARC1	1	220791572	220798037	peak_1136	6466	+	11.4	0.00676083	0.133045	0.0068	cds	ENSG00000186205	ENST00000463976	nonsense_mediated_decay
MTARC1	1	220798182	220805094	peak_1137	6913	+	7.6	0.0446684	0.445656	0.045	cds	ENSG00000186205	ENST00000407981	protein_coding
MTARC1	1	220814397	220816670	peak_1138	2274	+	9.5	0.0177828	0.257632	0.018	utr3	ENSG00000186205	ENST00000366910	protein_coding
MTARC1	1	220791587	220805087	peak_1139	13501	+	11.4	0.00676083	0.133045	0.0068	cds	ENSG00000186205	ENST00000463976	nonsense_mediated_decay
HLX	1	220882181	220884503	peak_1140	2323	+	9.5	0.0177828	0.257632	0.018	cds	ENSG00000136630	ENST00000366903	protein_coding
HLX	1	220881259	220885059	peak_1141	3801	+	9.5	0.0177828	0.257632	0.018	cds	ENSG00000136630	ENST00000366903	protein_coding
MIA3	1	222627715	222628733	peak_1142	1019	+	3.06	6.0256e-05	0.000363078	6e-05	cds	ENSG00000154305	ENST00000344922	protein_coding
MIA3	1	222628822	222630110	peak_1143	1289	+	6.17	0.000331131	0.00151356	0.00033	cds	ENSG00000154305	ENST00000354906	protein_coding
MIA3	1	222630318	222633111	peak_1144	2794	+	4.27	0.00870964	0.0199526	0.0087	cds	ENSG00000154305	ENST00000344922	protein_coding
MIA3	1	222633169	222665793	peak_1145	32625	+	11.4	5.01187e-13	1.25893e-11	5e-13	cds	ENSG00000154305	ENST00000340535	protein_coding
BROX	1	222712552	222725551	peak_1146	13000	+	5.7	0.00169824	0.00562341	0.0017	cds	ENSG00000162819	ENST00000340934	protein_coding
BROX	1	222727252	222731482	peak_1147	4231	+	2.61	0.0234423	0.0457088	0.023	cds	ENSG00000162819	ENST00000539697	protein_coding
BROX	1	222732771	222734029	peak_1148	1259	+	7.6	0.0446684	0.445656	0.045	utr3	ENSG00000162819	ENST00000539697	protein_coding
BROX	1	222734357	222735196	peak_1149	840	+	19	0.000125893	0.000660693	0.00013	utr3	ENSG00000162819	ENST00000539697	protein_coding
FAM177B	1	222737206	222750805	peak_1150	13600	+	7.6	0.0446684	0.445656	0.045	cds	ENSG00000197520	ENST00000360827	protein_coding
CAPN2	1	223712835	223770516	peak_1151	57682	+	7.6	2.13796e-06	2.04174e-05	2.1e-06	cds	ENSG00000162909	ENST00000295006	protein_coding
FBXO28	1	224114290	224159889	peak_1152	45600	+	9.5	0.000398107	0.00169824	0.0004	cds	ENSG00000143756	ENST00000366862	protein_coding
FBXO28	1	224160577	224161687	peak_1153	1111	+	15.2	0.000954993	0.0301995	0.00095	utr3	ENSG00000143756	ENST00000366862	protein_coding
DEGS1	1	224175755	224175934	peak_1154	180	+	7.6	0.0446684	0.445656	0.045	cds	ENSG00000143753	ENST00000415210	protein_coding
DEGS1	1	224189976	224192759	peak_1155	2784	+	3.8	0.0123027	0.0275423	0.012	cds	ENSG00000143753	ENST00000415210	protein_coding
CNIH4	1	224365941	224376082	peak_1156	10142	+	3.17	0.00114815	0.00416869	0.0011	cds	ENSG00000143771	ENST00000465271	protein_coding
DNAH14	1	225024314	225043889	peak_1157	19576	+	7.6	0.0186209	0.0371535	0.019	cds	ENSG00000185842	ENST00000445597	protein_coding
SRP9	1	225777812	225786950	peak_1158	9139	+	2.85	0.000489779	0.0020893	0.00049	cds	ENSG00000143742	ENST00000619790	protein_coding
SRP9	1	225789246	225789604	peak_1159	359	+	2.79	1.38038e-08	1.99526e-07	1.4e-08	cds	ENSG00000143742	ENST00000304786	protein_coding
EPHX1	1	225810091	225839853	peak_1160	29763	+	15.2	0.000954993	0.00537032	0.00095	cds	ENSG00000143819	ENST00000366837	protein_coding
H3-3A	1	226061850	226066016	peak_1161	4167	+	4.27	0.000190546	0.000912011	0.00019	cds	ENSG00000163041	ENST00000366814	protein_coding
H3-3A	1	226066105	226066405	peak_1162	301	+	3.8	0.00831764	0.0199526	0.0083	utr3	ENSG00000163041	ENST00000366814	protein_coding
STUM	1	226548763	226605842	peak_1163	57080	+	11.4	0.00676083	0.133045	0.0068	cds	ENSG00000203685	ENST00000366788	protein_coding
PSEN2	1	226875432	226895598	peak_1164	20167	+	13.3	0.0025704	0.0199526	0.0026	cds	ENSG00000143801	ENST00000460775	protein_coding
COQ8A	1	226897535	226961469	peak_1165	63935	+	5.7	0.0194984	0.0660693	0.019	cds	ENSG00000163050	ENST00000366779	protein_coding
COQ8A	1	226965085	226987545	peak_1166	22461	+	26.6	5.88844e-07	6.45654e-06	5.9e-07	cds	ENSG00000163050	ENST00000366778	protein_coding
ZNF678	1	227563542	227655309	peak_1167	91768	+	11.4	0.00162181	0.00537032	0.0016	cds	ENSG00000181450	ENST00000343776	protein_coding
ZNF678	1	227655667	227656445	peak_1168	779	+	7.6	0.0446684	0.445656	0.045	cds	ENSG00000181450	ENST00000343776	protein_coding
ZNF678	1	227656803	227658599	peak_1169	1797	+	7.6	0.0446684	0.445656	0.045	utr3	ENSG00000181450	ENST00000343776	protein_coding
ZNF678	1	227661739	227662039	peak_1170	301	+	13.3	0.0025704	0.0645654	0.0026	utr3	ENSG00000181450	ENST00000343776	protein_coding
ZNF678	1	227662128	227677443	peak_1171	15316	+	13.3	0.0025704	0.0645654	0.0026	cds	ENSG00000181450	ENST00000608949	protein_coding
SNAP47	1	227735255	227747898	peak_1172	12644	+	9.5	0.00812831	0.151008	0.0081	cds	ENSG00000143740	ENST00000366759	protein_coding
SNAP47	1	227759078	227781231	peak_1173	22154	+	19	8.12831e-07	8.70964e-06	8.1e-07	cds	ENSG00000143740	ENST00000606873	protein_coding
WNT3A	1	228006997	228060971	peak_1174	53975	+	7.6	0.0446684	0.445656	0.045	cds	ENSG00000154342	ENST00000284523	protein_coding
ARF1	1	228082659	228083167	peak_1175	509	+	2.37	0.042658	0.0724436	0.043	utr5	ENSG00000143761	ENST00000540651	protein_coding
ARF1	1	228083225	228097965	peak_1176	14741	+	6.65	7.94328e-14	1.99526e-12	7.9e-14	cds	ENSG00000143761	ENST00000272102	protein_coding
ARF1	1	228098113	228099212	peak_1177	1100	+	3.65	7.94328e-16	2.51189e-14	7.9e-16	utr3	ENSG00000143761	ENST00000272102	protein_coding
GUK1	1	228140237	228148442	peak_1178	8206	+	7.6	8.12831e-05	0.000467735	8.1e-05	cds	ENSG00000143774	ENST00000412265	protein_coding
IBA57	1	228165803	228180188	peak_1179	14386	+	17.1	6.91831e-06	5.7544e-05	6.9e-06	cds	ENSG00000181873	ENST00000366711	protein_coding
IBA57	1	228180247	228182257	peak_1180	2011	+	13.3	0.0025704	0.0645654	0.0026	utr3	ENSG00000181873	ENST00000366711	protein_coding
OBSCN	1	228208062	228268656	peak_1181	60595	+	17.1	6.91831e-05	0.000416869	6.9e-05	cds	ENSG00000154358	ENST00000284548	protein_coding
OBSCN	1	228271924	228274833	peak_1182	2910	+	7.6	0.0194984	0.262422	0.019	cds	ENSG00000154358	ENST00000570156	protein_coding
OBSCN	1	228275930	228288627	peak_1183	12698	+	11.4	0.00676083	0.133045	0.0068	cds	ENSG00000154358	ENST00000366704	protein_coding
OBSCN	1	228288686	228298574	peak_1184	9889	+	15.2	0.000954993	0.0301995	0.00095	cds	ENSG00000154358	ENST00000662438	protein_coding
H2BU1	1	228458106	228458406	peak_1185	301	+	3.8	7.4131e-05	0.000436516	7.4e-05	cds	ENSG00000196890	ENST00000620438	protein_coding
RNF187	1	228487381	228494540	peak_1186	7160	+	9.5	5.01187e-47	6.30957e-45	5e-47	cds	ENSG00000168159	ENST00000305943	protein_coding
RNF187	1	228494718	228496188	peak_1187	1471	+	5.7	0.0125893	0.0281838	0.013	utr3	ENSG00000168159	ENST00000305943	protein_coding
RAB4A	1	229298997	229303871	peak_1188	4875	+	2.14	0.0131826	0.0288403	0.013	cds	ENSG00000168118	ENST00000366690	protein_coding
URB2	1	229632318	229635958	peak_1189	3641	+	13.3	0.0025704	0.0645654	0.0026	cds	ENSG00000135763	ENST00000258243	protein_coding
URB2	1	229637664	229651216	peak_1190	13553	+	7.6	0.0446684	0.445656	0.045	cds	ENSG00000135763	ENST00000258243	protein_coding
URB2	1	229654290	229659362	peak_1191	5073	+	7.6	0.00380189	0.0107152	0.0038	cds	ENSG00000135763	ENST00000258243	protein_coding
GALNT2	1	230067237	230279851	peak_1192	212615	+	9.5	3.23594e-06	2.95121e-05	3.2e-06	cds	ENSG00000143641	ENST00000366672	protein_coding
COG2	1	230690071	230693982	peak_1193	3912	+	9.5	0.000831764	0.0030903	0.00083	cds	ENSG00000135775	ENST00000366669	protein_coding
ARV1	1	231000142	231000438	peak_1194	297	+	3.8	0.00114815	0.00416869	0.0011	utr3	ENSG00000173409	ENST00000366658	protein_coding
GNPAT	1	231250977	231262738	peak_1195	11762	+	13.3	0.0025704	0.0645654	0.0026	cds	ENSG00000116906	ENST00000436239	protein_coding
GNPAT	1	231266110	231267761	peak_1196	1652	+	7.6	0.0446684	0.445656	0.045	cds	ENSG00000116906	ENST00000366647	protein_coding
GNPAT	1	231270941	231277706	peak_1197	6766	+	4.27	1.09648e-06	1.12202e-05	1.1e-06	cds	ENSG00000116906	ENST00000366647	protein_coding
SPRTN	1	231337671	231338121	peak_1198	451	+	4.75	0.00398107	0.0107152	0.004	utr5	ENSG00000010072	ENST00000391858	protein_coding
SPRTN	1	231338209	231339772	peak_1199	1564	+	4.12	0.0018197	0.0057544	0.0018	cds	ENSG00000010072	ENST00000008440	protein_coding
SPRTN	1	231344704	231352900	peak_1200	8197	+	9.5	6.45654e-05	0.000389045	6.5e-05	cds	ENSG00000010072	ENST00000008440	protein_coding
SPRTN	1	231354245	231355023	peak_1201	779	+	7.6	0.0446684	0.445656	0.045	utr3	ENSG00000010072	ENST00000295050	protein_coding
TSNAX-DISC1	1	231528690	231537241	peak_1202	8552	+	2.53	0.0467735	0.0794328	0.047	cds	ENSG00000270106	ENST00000602634	nonsense_mediated_decay
TSNAX	1	231561127	231564879	peak_1203	3753	+	1.79	0.042658	0.074131	0.043	cds	ENSG00000116918	ENST00000366639	protein_coding
TSNAX-DISC1	1	231528652	231537232	peak_1204	8581	+	2.85	0.020893	0.0416869	0.021	cds	ENSG00000270106	ENST00000602634	nonsense_mediated_decay
DISC1	1	231561139	231819244	peak_1205	258106	+	15.2	0.000371535	0.00162181	0.00037	cds	ENSG00000162946	ENST00000537876	protein_coding
DISC1	1	231626789	231866704	peak_1206	239916	+	15.2	0.000954993	0.0057544	0.00095	cds	ENSG00000162946	ENST00000366636	protein_coding
NTPCR	1	232950670	232976456	peak_1207	25787	+	4.75	0.000389045	0.00169824	0.00039	cds	ENSG00000135778	ENST00000366627	protein_coding
NTPCR	1	232976814	232978825	peak_1208	2012	+	7.6	0.0194984	0.0660693	0.019	cds	ENSG00000135778	ENST00000366628	protein_coding
NTPCR	1	232979303	232979663	peak_1209	361	+	7.6	0.0446684	0.445656	0.045	utr3	ENSG00000135778	ENST00000366628	protein_coding
MAP3K21	1	233327723	233372066	peak_1210	44344	+	7.6	0.00870964	0.0199526	0.0087	cds	ENSG00000143674	ENST00000366623	protein_coding
MAP3K21	1	233373800	233379592	peak_1211	5793	+	13.3	0.000524807	0.00218776	0.00052	cds	ENSG00000143674	ENST00000366624	protein_coding
MAP3K21	1	233382424	233383891	peak_1212	1468	+	9.5	0.0177828	0.257632	0.018	cds	ENSG00000143674	ENST00000366624	protein_coding
KCNK1	1	233666926	233671741	peak_1213	4816	+	11.4	0.00676083	0.133045	0.0068	cds	ENSG00000135750	ENST00000366621	protein_coding
COA6	1	234373455	234373906	peak_1214	452	+	3.8	0.00380189	0.0107152	0.0038	cds	ENSG00000168275	ENST00000366615	protein_coding
TBCE	1	235329138	235330516	peak_1215	1379	+	15.2	0.000776247	0.00295121	0.00078	utr5	ENSG00000285053	ENST00000643758	protein_coding
TBCE	1	235362978	235427217	peak_1216	64240	+	11.4	0.00138038	0.0047863	0.0014	cds	ENSG00000285053	ENST00000645205	protein_coding
TBCE	1	235430741	235438912	peak_1217	8172	+	6.65	0.0018197	0.0057544	0.0018	cds	ENSG00000284770	ENST00000644838	nonsense_mediated_decay
LGALS8	1	236541687	236548916	peak_1218	7230	+	9.5	0.0177828	0.257632	0.018	cds	ENSG00000116977	ENST00000352231	protein_coding
ACTN2	1	236739526	236762983	peak_1219	23458	+	13.3	0.0025704	0.0645654	0.0026	cds	ENSG00000077522	ENST00000651781	protein_coding
MTR	1	236795411	236803611	peak_1220	8201	+	5.07	0.000177828	0.000891251	0.00018	cds	ENSG00000116984	ENST00000674797	protein_coding
MTR	1	236806200	236895492	peak_1221	89293	+	20.9	5.37032e-07	5.88844e-06	5.4e-07	cds	ENSG00000116984	ENST00000535889	protein_coding
MTR	1	236897624	236898134	peak_1222	511	+	4.18	0.00380189	0.0107152	0.0038	cds	ENSG00000116984	ENST00000535889	protein_coding
MTR	1	236898642	236902594	peak_1223	3953	+	15.2	7.94328e-11	1.62181e-09	7.9e-11	utr3	ENSG00000116984	ENST00000366577	protein_coding
RYR2	1	237042183	237787968	peak_1224	745786	+	7.6	0.0446684	0.445656	0.045	cds	ENSG00000198626	ENST00000360064	protein_coding
FMN2	1	240014347	240092498	peak_1225	78152	+	7.6	0.0446684	0.445656	0.045	cds	ENSG00000155816	ENST00000319653	protein_coding
FMN2	1	240093546	240206808	peak_1226	113263	+	9.5	0.0177828	0.257632	0.018	cds	ENSG00000155816	ENST00000319653	protein_coding
FMN2	1	240206986	240329358	peak_1227	122373	+	13.3	0.0025704	0.0645654	0.0026	cds	ENSG00000155816	ENST00000319653	protein_coding
EXO1	1	241850488	241858685	peak_1228	8198	+	3.17	0.042658	0.0724436	0.043	cds	ENSG00000174371	ENST00000366548	protein_coding
EXO1	1	241861453	241879095	peak_1229	17643	+	3.8	1.7378e-05	0.000125893	1.7e-05	cds	ENSG00000174371	ENST00000366548	protein_coding
EXO1	1	241879154	241889520	peak_1230	10367	+	3.17	0.0141254	0.030903	0.014	cds	ENSG00000174371	ENST00000366548	protein_coding
SDCCAG8	1	243256040	243286317	peak_1231	30278	+	3.53	0.00363078	0.0104713	0.0036	cds	ENSG00000054282	ENST00000366541	protein_coding
SDCCAG8	1	243293218	243305149	peak_1232	11932	+	7.6	0.00812831	0.151008	0.0081	cds	ENSG00000054282	ENST00000476722	protein_coding
SDCCAG8	1	243305715	243378739	peak_1233	73025	+	3.92	1.09648e-06	1.12202e-05	1.1e-06	cds	ENSG00000054282	ENST00000435549	protein_coding
SDCCAG8	1	243415725	243489117	peak_1234	73393	+	2.71	0.0269153	0.0512861	0.027	cds	ENSG00000054282	ENST00000435549	protein_coding
ZBTB18	1	244048938	244056939	peak_1235	8002	+	22.8	4.7863e-07	5.37032e-06	4.8e-07	cds	ENSG00000179456	ENST00000358704	protein_coding
DESI2	1	244653102	244653857	peak_1236	756	+	13.3	0.0025704	0.0645654	0.0026	cds	ENSG00000121644	ENST00000263831	protein_coding
DESI2	1	244653916	244706247	peak_1237	52332	+	11.4	0.00676083	0.103514	0.0068	cds	ENSG00000121644	ENST00000263831	protein_coding
DESI2	1	244708073	244708584	peak_1238	512	+	7.6	0.00363078	0.0104713	0.0036	utr3	ENSG00000121644	ENST00000302550	protein_coding
COX20	1	244835615	244843693	peak_1239	8079	+	3.8	0.00134896	0.00467735	0.0013	cds	ENSG00000203667	ENST00000366528	protein_coding
KIF26B	1	245155284	245704160	peak_1240	548877	+	9.5	0.0177828	0.257632	0.018	cds	ENSG00000162849	ENST00000366518	protein_coding
CNST	1	246633972	246647676	peak_1241	13705	+	11.4	0.00676083	0.133045	0.0068	cds	ENSG00000162852	ENST00000366512	protein_coding
SCCPDH	1	246726984	246766131	peak_1242	39148	+	13.3	0.00134896	0.00467735	0.0013	cds	ENSG00000143653	ENST00000366510	protein_coding
NOC2L	1	944202	944443	peak_1243	242	-	7.6	0.0446684	0.445656	0.045	utr3	ENSG00000188976	ENST00000327044	protein_coding
NOC2L	1	944502	959256	peak_1244	14755	-	13.3	3.98107e-24	1.99526e-22	4e-24	cds	ENSG00000188976	ENST00000327044	protein_coding
HES4	1	998961	1000172	peak_1245	1212	-	8.86	2.51189e-07	2.95121e-06	2.5e-07	cds	ENSG00000188290	ENST00000484667	protein_coding
SDF4	1	1216907	1232067	peak_1246	15161	-	19	2.51189e-12	6.30957e-11	2.5e-12	cds	ENSG00000078808	ENST00000465727	nonsense_mediated_decay
UBE2J2	1	1253908	1257266	peak_1247	3359	-	7.6	0.00812831	0.0660693	0.0081	cds	ENSG00000160087	ENST00000400929	protein_coding
UBE2J2	1	1267933	1273864	peak_1248	5932	-	5.7	0.0194984	0.0467735	0.019	cds	ENSG00000160087	ENST00000488418	protein_coding
ACAP3	1	1294190	1296453	peak_1249	2264	-	13.3	0.0025704	0.0645654	0.0026	cds	ENSG00000131584	ENST00000354700	protein_coding
ACAP3	1	1296512	1307930	peak_1250	11419	-	9.5	0.00398107	0.0107152	0.004	cds	ENSG00000131584	ENST00000354700	protein_coding
INTS11	1	1311584	1315580	peak_1251	3997	-	32.3	9.12011e-08	1.1749e-06	9.1e-08	cds	ENSG00000127054	ENST00000411962	protein_coding
DVL1	1	1335275	1349209	peak_1252	13935	-	32.3	9.12011e-08	1.1749e-06	9.1e-08	cds	ENSG00000107404	ENST00000610709	protein_coding
MXRA8	1	1352688	1361777	peak_1253	9090	-	11.4	0.00676083	0.133045	0.0068	cds	ENSG00000162576	ENST00000477278	protein_coding
AURKAIP1	1	1374006	1374835	peak_1254	830	-	8.23	2.95121e-05	0.000204174	3e-05	cds	ENSG00000175756	ENST00000338338	protein_coding
CCNL2	1	1387029	1392421	peak_1255	5393	-	11.4	8.12831e-05	0.000467735	8.1e-05	cds	ENSG00000221978	ENST00000408952	protein_coding
MRPL20	1	1401908	1402500	peak_1256	593	-	5.7	0.0114815	0.025704	0.011	cds	ENSG00000242485	ENST00000344843	protein_coding
SSU72	1	1541672	1561531	peak_1257	19860	-	5.7	1.25893e-05	9.77237e-05	1.3e-05	cds	ENSG00000160075	ENST00000291386	protein_coding
SSU72	1	1562248	1564584	peak_1258	2337	-	7.6	0.0194984	0.262422	0.019	cds	ENSG00000160075	ENST00000359060	protein_coding
SSU72	1	1564672	1574863	peak_1259	10192	-	5.22	4.2658e-05	0.000275423	4.3e-05	cds	ENSG00000160075	ENST00000359060	protein_coding
CDK11B	1	1636436	1641812	peak_1260	5377	-	11.4	6.30957e-07	6.91831e-06	6.3e-07	cds	ENSG00000248333	ENST00000341832	protein_coding
CDK11B	1	1641955	1659012	peak_1261	17058	-	6.97	1.58489e-21	6.30957e-20	1.6e-21	cds	ENSG00000248333	ENST00000629289	protein_coding
SLC35E2B	1	1662963	1671598	peak_1262	8636	-	11.4	0.00331131	0.0107152	0.0033	cds	ENSG00000189339	ENST00000617444	protein_coding
SLC35E2B	1	1675490	1676801	peak_1263	1312	-	7.6	0.0446684	0.445656	0.045	cds	ENSG00000189339	ENST00000617444	protein_coding
CDK11A	1	1704959	1724357	peak_1264	19399	-	9.5	6.30957e-16	1.99526e-14	6.3e-16	cds	ENSG00000008128	ENST00000357760	protein_coding
SLC35E2A	1	1724839	1729045	peak_1265	4207	-	17.1	0.000346737	0.0141254	0.00035	cds	ENSG00000215790	ENST00000355439	protein_coding
SLC35E2A	1	1729372	1729642	peak_1266	271	-	7.6	0.0446684	0.445656	0.045	utr3	ENSG00000215790	ENST00000643905	protein_coding
SLC35E2A	1	1729791	1738995	peak_1267	9205	-	7.6	0.0446684	0.229615	0.045	cds	ENSG00000215790	ENST00000643905	protein_coding
NADK	1	1752901	1778412	peak_1268	25512	-	9.5	0.000190546	0.000912011	0.00019	cds	ENSG00000008130	ENST00000378625	protein_coding
GNB1	1	1785344	1786209	peak_1269	866	-	4.94	0.000758578	0.00295121	0.00076	utr3	ENSG00000078369	ENST00000378609	protein_coding
GNB1	1	1786924	1891117	peak_1270	104194	-	6.97	1e-22	5.01187e-21	1e-22	cds	ENSG00000078369	ENST00000378609	protein_coding
CFAP74	1	1921950	2003837	peak_1271	81888	-	9.5	0.0177828	0.257632	0.018	cds	ENSG00000142609	ENST00000493964	protein_coding
MORN1	1	2358712	2385857	peak_1272	27146	-	7.6	0.0446684	0.445656	0.045	cds	ENSG00000116151	ENST00000449373	protein_coding
MORN1	1	2388239	2391707	peak_1273	3469	-	3.8	0.00891251	0.0204174	0.0089	cds	ENSG00000116151	ENST00000378529	protein_coding
PEX10	1	2403963	2413797	peak_1274	9835	-	11.4	0.00676083	0.133045	0.0068	cds	ENSG00000157911	ENST00000507596	protein_coding
PANK4	1	2508536	2520867	peak_1275	12332	-	17.1	0.000346737	0.00218776	0.00035	cds	ENSG00000157881	ENST00000378466	protein_coding
PANK4	1	2521120	2521865	peak_1276	746	-	5.7	0.0416869	0.445656	0.042	cds	ENSG00000157881	ENST00000502770	nonsense_mediated_decay
MEGF6	1	3487950	3489241	peak_1277	1292	-	7.6	0.0446684	0.445656	0.045	utr3	ENSG00000162591	ENST00000356575	protein_coding
WRAP73	1	3630766	3635039	peak_1278	4274	-	13.3	0.0025704	0.0645654	0.0026	cds	ENSG00000116213	ENST00000378322	protein_coding
WRAP73	1	3636011	3649973	peak_1279	13963	-	9.5	0.00812831	0.151008	0.0081	cds	ENSG00000116213	ENST00000270708	protein_coding
LRRC47	1	3780616	3783782	peak_1280	3167	-	7.6	0.0446684	0.445656	0.045	cds	ENSG00000130764	ENST00000378251	protein_coding
LRRC47	1	3783900	3796498	peak_1281	12599	-	8.23	1.47911e-05	0.000112202	1.5e-05	cds	ENSG00000130764	ENST00000378251	protein_coding
CEP104	1	3814063	3822898	peak_1282	8836	-	13.3	0.0025704	0.0645654	0.0026	cds	ENSG00000116198	ENST00000675666	protein_coding
CEP104	1	3822987	3847602	peak_1283	24616	-	26.6	1.1749e-09	1.99526e-08	1.2e-09	cds	ENSG00000116198	ENST00000674985	nonsense_mediated_decay
CEP104	1	3851691	3857396	peak_1284	5706	-	15.2	0.000954993	0.0301995	0.00095	cds	ENSG00000116198	ENST00000461667	protein_coding
C1orf174	1	3889969	3890704	peak_1285	736	-	3.8	0.0416869	0.445656	0.042	cds	ENSG00000198912	ENST00000361605	protein_coding
CHD5	1	6146303	6180321	peak_1286	34019	-	11.4	0.00676083	0.133045	0.0068	cds	ENSG00000116254	ENST00000262450	protein_coding
CHD5	1	6159429	6181458	peak_1287	22030	-	9.5	0.0177828	0.257632	0.018	cds	ENSG00000116254	ENST00000262450	protein_coding
ICMT	1	6222928	6223917	peak_1288	990	-	9.5	0.0177828	0.170216	0.018	utr3	ENSG00000116237	ENST00000343813	protein_coding
ICMT	1	6224844	6235972	peak_1289	11129	-	5.7	0.000186209	0.000912011	0.00019	cds	ENSG00000116237	ENST00000343813	protein_coding
ACOT7	1	6264268	6394391	peak_1290	130124	-	15.2	0.000954993	0.00512861	0.00095	cds	ENSG00000097021	ENST00000361521	protein_coding
PLEKHG5	1	6467121	6520074	peak_1291	52954	-	20.9	4.57088e-05	0.000281838	4.6e-05	cds	ENSG00000171680	ENST00000675976	protein_coding
NOL9	1	6521346	6523416	peak_1292	2071	-	15.2	0.000275423	0.00128825	0.00028	utr3	ENSG00000162408	ENST00000377705	protein_coding
NOL9	1	6524794	6529000	peak_1293	4207	-	13.3	4.46684e-05	0.000281838	4.5e-05	cds	ENSG00000162408	ENST00000377705	protein_coding
NOL9	1	6533357	6554213	peak_1294	20857	-	9.5	0.0177828	0.257632	0.018	cds	ENSG00000162408	ENST00000377705	protein_coding
KLHL21	1	6590723	6614607	peak_1295	23885	-	20.9	4.57088e-05	0.000281838	4.6e-05	cds	ENSG00000162413	ENST00000377663	protein_coding
DNAJC11	1	6635185	6651020	peak_1296	15836	-	13.3	0.0025704	0.0645654	0.0026	cds	ENSG00000007923	ENST00000377577	protein_coding
DNAJC11	1	6651138	6701924	peak_1297	50787	-	6.97	2.95121e-08	4.16869e-07	3e-08	cds	ENSG00000007923	ENST00000294401	protein_coding
TNFRSF9	1	7918807	7920666	peak_1298	1860	-	7.6	0.00263027	0.00794328	0.0026	utr3	ENSG00000049249	ENST00000615230	protein_coding
TNFRSF9	1	7920755	7938260	peak_1299	17506	-	7.6	0.0446684	0.445656	0.045	cds	ENSG00000049249	ENST00000377507	protein_coding
ERRFI1	1	8013302	8013930	peak_1300	629	-	4.75	0.0380189	0.0660693	0.038	cds	ENSG00000116285	ENST00000377482	protein_coding
RERE	1	8353146	8354976	peak_1301	1831	-	7.6	0.0446684	0.445656	0.045	utr3	ENSG00000142599	ENST00000377464	protein_coding
RERE	1	8355095	8360734	peak_1302	5640	-	15.2	1.58489e-06	1.58489e-05	1.6e-06	cds	ENSG00000142599	ENST00000337907	protein_coding
RERE	1	8360943	8817221	peak_1303	456279	-	15.2	2.51189e-27	1.58489e-25	2.5e-27	cds	ENSG00000142599	ENST00000400908	protein_coding
ENO1	1	8860999	8875967	peak_1304	14969	-	5.7	1.99526e-38	1.58489e-36	2e-38	cds	ENSG00000074800	ENST00000647408	protein_coding
ENO1	1	8876282	8879190	peak_1305	2909	-	3.8	0.00169824	0.00562341	0.0017	utr5	ENSG00000074800	ENST00000489867	protein_coding
GPR157	1	9103201	9129102	peak_1306	25902	-	7.6	0.0446684	0.445656	0.045	cds	ENSG00000180758	ENST00000377411	protein_coding
CLSTN1	1	9729702	9730151	peak_1307	450	-	7.6	0.0446684	0.149624	0.045	utr3	ENSG00000171603	ENST00000361311	protein_coding
CLSTN1	1	9730240	9736020	peak_1308	5781	-	17.1	2.51189e-36	1.99526e-34	2.5e-36	cds	ENSG00000171603	ENST00000377298	protein_coding
CLSTN1	1	9741252	9756497	peak_1309	15246	-	3.8	0.00489779	0.0128825	0.0049	cds	ENSG00000171603	ENST00000377298	protein_coding
CLSTN1	1	9773317	9823835	peak_1310	50519	-	11.4	0.00676083	0.133045	0.0068	cds	ENSG00000171603	ENST00000377298	protein_coding
CTNNBIP1	1	9849825	9893032	peak_1311	43208	-	3.8	0.0301995	0.0562341	0.03	cds	ENSG00000178585	ENST00000377256	protein_coding
LZIC	1	9929566	9931925	peak_1312	2360	-	7.6	0.0446684	0.445656	0.045	cds	ENSG00000162441	ENST00000400903	protein_coding
DFFA	1	10457390	10457811	peak_1313	422	-	11.4	0.00676083	0.133045	0.0068	utr3	ENSG00000160049	ENST00000377038	protein_coding
DFFA	1	10458050	10459220	peak_1314	1171	-	9.5	0.000275423	0.00128825	0.00028	utr3	ENSG00000160049	ENST00000377038	protein_coding
DFFA	1	10459308	10460269	peak_1315	962	-	5.7	0.0107152	0.0245471	0.011	utr3	ENSG00000160049	ENST00000377038	protein_coding
DFFA	1	10460567	10461318	peak_1316	752	-	20.9	1.58489e-06	1.58489e-05	1.6e-06	utr3	ENSG00000160049	ENST00000377038	protein_coding
DFFA	1	10461496	10462622	peak_1317	1127	-	4.18	1.25893e-07	1.58489e-06	1.3e-07	cds	ENSG00000160049	ENST00000377038	protein_coding
DFFA	1	10462981	10472379	peak_1318	9399	-	3.8	2.23872e-06	2.13796e-05	2.2e-06	cds	ENSG00000160049	ENST00000377036	protein_coding
CASZ1	1	10636603	10648087	peak_1319	11485	-	7.6	0.0446684	0.445656	0.045	cds	ENSG00000130940	ENST00000377022	protein_coding
CASZ1	1	10649285	10660374	peak_1320	11090	-	11.4	0.00676083	0.133045	0.0068	cds	ENSG00000130940	ENST00000344008	protein_coding
CASZ1	1	10665278	10796650	peak_1321	131373	-	7.6	0.0446684	0.445656	0.045	cds	ENSG00000130940	ENST00000344008	protein_coding
SRM	1	11054588	11060020	peak_1322	5433	-	9.5	1.8197e-06	1.77828e-05	1.8e-06	cds	ENSG00000116649	ENST00000487300	protein_coding
EXOSC10	1	11066617	11099869	peak_1323	33253	-	9.5	3.98107e-18	1.58489e-16	4e-18	cds	ENSG00000171824	ENST00000376936	protein_coding
MTOR	1	11106534	11106924	peak_1324	391	-	3.8	0.0380189	0.0660693	0.038	utr3	ENSG00000198793	ENST00000361445	protein_coding
MTOR	1	11106983	11107463	peak_1325	481	-	3.8	0.00380189	0.0107152	0.0038	utr3	ENSG00000198793	ENST00000361445	protein_coding
MTOR	1	11108202	11126747	peak_1326	18546	-	9.5	5.7544e-08	7.76247e-07	5.8e-08	cds	ENSG00000198793	ENST00000361445	protein_coding
MTOR	1	11127648	11243180	peak_1327	115533	-	22.8	1.62181e-05	0.000123027	1.6e-05	cds	ENSG00000198793	ENST00000361445	protein_coding
MTOR	1	11247827	11257108	peak_1328	9282	-	6.97	1.51356e-07	1.86209e-06	1.5e-07	cds	ENSG00000198793	ENST00000361445	protein_coding
MAD2L2	1	11674479	11680733	peak_1329	6255	-	3.8	0.00630957	0.0165959	0.0063	cds	ENSG00000116670	ENST00000445656	protein_coding
MTHFR	1	11796537	11806455	peak_1330	9919	-	7.6	0.0446684	0.445656	0.045	cds	ENSG00000177000	ENST00000376585	protein_coding
KIAA2013	1	11919590	11922417	peak_1331	2828	-	7.6	0.0186209	0.0371535	0.019	cds	ENSG00000116685	ENST00000616327	protein_coding
KIAA2013	1	11925264	11926428	peak_1332	1165	-	9.5	0.0177828	0.257632	0.018	cds	ENSG00000116685	ENST00000616327	protein_coding
CASP9	1	15490831	15526265	peak_1333	35435	-	9.5	0.0177828	0.257632	0.018	cds	ENSG00000132906	ENST00000333868	protein_coding
UQCRHL	1	15807168	15809348	peak_1334	2181	-	1.9	0.0398107	0.0691831	0.04	cds	ENSG00000233954	ENST00000483273	protein_coding
ZBTB17	1	15941868	15976132	peak_1335	34265	-	15.2	1.77828e-06	1.7378e-05	1.8e-06	cds	ENSG00000116809	ENST00000537142	protein_coding
EPHA2	1	16125023	16133217	peak_1336	8195	-	7.6	0.0186209	0.0371535	0.019	cds	ENSG00000142627	ENST00000358432	protein_coding
EPHA2	1	16133276	16135170	peak_1337	1895	-	6.33	0.00162181	0.00537032	0.0016	cds	ENSG00000142627	ENST00000358432	protein_coding
CPLANE2	1	16231691	16237183	peak_1338	5493	-	9.5	0.0177828	0.257632	0.018	cds	ENSG00000132881	ENST00000375599	protein_coding
FBXO42	1	16315180	16352480	peak_1339	37301	-	6.02	7.4131e-06	6.16595e-05	7.4e-06	cds	ENSG00000037637	ENST00000375592	protein_coding
NBPF1	1	16564855	16576307	peak_1340	11453	-	5.7	0.00831764	0.0199526	0.0083	cds	ENSG00000219481	ENST00000430580	protein_coding
NBPF1	1	16576426	16582729	peak_1341	6304	-	9.5	0.0177828	0.257632	0.018	cds	ENSG00000219481	ENST00000430580	protein_coding
NBPF1	1	16587065	16613487	peak_1342	26423	-	13.3	0.0025704	0.0645654	0.0026	cds	ENSG00000219481	ENST00000430580	protein_coding
ATP13A2	1	16986478	16988381	peak_1343	1904	-	7.6	0.0446684	0.445656	0.045	cds	ENSG00000159363	ENST00000502418	protein_coding
ATP13A2	1	16989921	17011928	peak_1344	22008	-	19	0.000125893	0.000660693	0.00013	cds	ENSG00000159363	ENST00000326735	protein_coding
SDHB	1	17018721	17028640	peak_1345	9920	-	2.85	0.00537032	0.0144544	0.0054	cds	ENSG00000117118	ENST00000375499	protein_coding
RCC2	1	17406759	17408049	peak_1346	1291	-	9.5	1e-10	1.86209e-09	1e-10	utr3	ENSG00000179051	ENST00000375436	protein_coding
RCC2	1	17408708	17439677	peak_1347	30970	-	19.9	1.07152e-08	1.58489e-07	1.1e-08	cds	ENSG00000179051	ENST00000375436	protein_coding
IFFO2	1	18906888	18955776	peak_1348	48889	-	19	7.94328e-05	0.000457088	7.9e-05	cds	ENSG00000169991	ENST00000455833	protein_coding
UBR4	1	19081397	19086774	peak_1349	5378	-	9.5	0.000524807	0.00218776	0.00052	cds	ENSG00000127481	ENST00000375225	protein_coding
UBR4	1	19087827	19104878	peak_1350	17052	-	13.3	1e-15	2.51189e-14	1e-15	cds	ENSG00000127481	ENST00000375254	protein_coding
UBR4	1	19105068	19121980	peak_1351	16913	-	19	7.94328e-05	0.000457088	7.9e-05	cds	ENSG00000127481	ENST00000375254	protein_coding
UBR4	1	19122859	19210266	peak_1352	87408	-	30.4	5.01187e-13	1.25893e-11	5e-13	cds	ENSG00000127481	ENST00000375254	protein_coding
EMC1	1	19215659	19216857	peak_1353	1199	-	7.6	0.0446684	0.445656	0.045	utr3	ENSG00000127463	ENST00000477853	protein_coding
EMC1	1	19219071	19232993	peak_1354	13923	-	17.1	0.000112202	0.000616595	0.00011	cds	ENSG00000127463	ENST00000375199	protein_coding
EMC1	1	19234186	19243697	peak_1355	9512	-	9.5	0.000524807	0.00218776	0.00052	cds	ENSG00000127463	ENST00000375199	protein_coding
EMC1	1	19243998	19251525	peak_1356	7528	-	5.7	0.0416869	0.365595	0.042	cds	ENSG00000127463	ENST00000475079	nonsense_mediated_decay
AKR7A2	1	19303964	19312146	peak_1357	8183	-	11.4	0.00676083	0.0660693	0.0068	cds	ENSG00000053371	ENST00000235835	protein_coding
CAPZB	1	19338954	19339404	peak_1358	451	-	7.6	0.0446684	0.445656	0.045	utr3	ENSG00000077549	ENST00000375142	protein_coding
CAPZB	1	19339523	19343509	peak_1359	3987	-	4.18	0.00398107	0.0107152	0.004	cds	ENSG00000077549	ENST00000674432	protein_coding
CAPZB	1	19343687	19385609	peak_1360	41923	-	5.7	3.98107e-05	0.00025704	4e-05	cds	ENSG00000077549	ENST00000674432	protein_coding
TMCO4	1	19739857	19771355	peak_1361	31499	-	6.65	0.00812831	0.0199526	0.0081	cds	ENSG00000162542	ENST00000294543	protein_coding
MUL1	1	20499447	20508151	peak_1362	8705	-	13.3	0.000331131	0.00151356	0.00033	cds	ENSG00000090432	ENST00000264198	protein_coding
DDOST	1	20651946	20652667	peak_1363	722	-	2.58	0.00346737	0.0102329	0.0035	cds	ENSG00000244038	ENST00000602624	protein_coding
DDOST	1	20653684	20660920	peak_1364	7237	-	19	0.000125893	0.000660693	0.00013	cds	ENSG00000244038	ENST00000602624	protein_coding
KIF17	1	20684844	20704482	peak_1365	19639	-	9.5	0.0177828	0.257632	0.018	cds	ENSG00000117245	ENST00000247986	protein_coding
HP1BP3	1	20742958	20773513	peak_1366	30556	-	7.6	1.09648e-06	1.12202e-05	1.1e-06	cds	ENSG00000127483	ENST00000438032	protein_coding
HP1BP3	1	20773572	20775778	peak_1367	2207	-	2.85	0.0316228	0.0588844	0.032	cds	ENSG00000127483	ENST00000312239	protein_coding
HP1BP3	1	20775987	20780462	peak_1368	4476	-	2.91	0.000141254	0.00074131	0.00014	cds	ENSG00000127483	ENST00000438032	protein_coding
EIF4G3	1	20806291	20813239	peak_1369	6949	-	13.3	8.91251e-05	0.000501187	8.9e-05	cds	ENSG00000075151	ENST00000264211	protein_coding
EIF4G3	1	20840909	20879375	peak_1370	38467	-	9.97	1.1749e-09	1.99526e-08	1.2e-09	cds	ENSG00000075151	ENST00000264211	protein_coding
EIF4G3	1	20893627	20941935	peak_1371	48309	-	4.75	0.000162181	0.000831764	0.00016	cds	ENSG00000075151	ENST00000264211	protein_coding
EIF4G3	1	20942024	20981135	peak_1372	39112	-	36.1	1.12202e-08	1.65959e-07	1.1e-08	cds	ENSG00000075151	ENST00000356916	protein_coding
EIF4G3	1	21001231	21176315	peak_1373	175085	-	11.4	0.00676083	0.133045	0.0068	cds	ENSG00000075151	ENST00000634879	protein_coding
ECE1	1	21217246	21219639	peak_1374	2394	-	9.5	0.0177828	0.257632	0.018	cds	ENSG00000117298	ENST00000649812	protein_coding
ECE1	1	21219757	21255952	peak_1375	36196	-	11.4	0.00380189	0.0107152	0.0038	cds	ENSG00000117298	ENST00000415912	protein_coding
ECE1	1	21260288	21279293	peak_1376	19006	-	3.32	0.0380189	0.0660693	0.038	cds	ENSG00000117298	ENST00000264205	protein_coding
RAP1GAP	1	21598064	21606167	peak_1377	8104	-	17.1	0.000346737	0.00467735	0.00035	cds	ENSG00000076864	ENST00000290101	protein_coding
RAP1GAP	1	21617377	21626313	peak_1378	8937	-	11.4	0.00676083	0.133045	0.0068	cds	ENSG00000076864	ENST00000374765	protein_coding
USP48	1	21678297	21724545	peak_1379	46249	-	7.6	4.2658e-08	5.88844e-07	4.3e-08	cds	ENSG00000090686	ENST00000374732	protein_coding
USP48	1	21728683	21752625	peak_1380	23943	-	7.6	0.00288403	0.00870964	0.0029	cds	ENSG00000090686	ENST00000374730	nonsense_mediated_decay
USP48	1	21753084	21781874	peak_1381	28791	-	11.4	0.00676083	0.0933254	0.0068	cds	ENSG00000090686	ENST00000421625	protein_coding
USP48	1	21781963	21783606	peak_1382	1644	-	5.7	0.000851138	0.00316228	0.00085	cds	ENSG00000090686	ENST00000421625	protein_coding
HSPG2	1	21822243	21822783	peak_1383	541	-	9.5	0.0177828	0.257632	0.018	utr3	ENSG00000142798	ENST00000374695	protein_coding
HSPG2	1	21823292	21824341	peak_1384	1050	-	7.6	0.0446684	0.445656	0.045	cds	ENSG00000142798	ENST00000374695	protein_coding
HSPG2	1	21835460	21878466	peak_1385	43007	-	7.6	0.0446684	0.445656	0.045	cds	ENSG00000142798	ENST00000374695	protein_coding
LUZP1	1	23090643	23177808	peak_1386	87166	-	19	9.77237e-07	1.02329e-05	9.8e-07	cds	ENSG00000169641	ENST00000314174	protein_coding
HNRNPR	1	23308677	23310356	peak_1387	1680	-	3.8	0.040738	0.0707946	0.041	utr3	ENSG00000125944	ENST00000478691	protein_coding
HNRNPR	1	23310505	23338514	peak_1388	28010	-	3.13	2.51189e-28	1.58489e-26	2.5e-28	cds	ENSG00000125944	ENST00000374616	protein_coding
ZNF436	1	23359447	23362289	peak_1389	2843	-	13.3	0.0025704	0.0371535	0.0026	cds	ENSG00000125945	ENST00000374608	protein_coding
ZNF436	1	23362468	23368020	peak_1390	5553	-	6.65	0.00398107	0.0107152	0.004	cds	ENSG00000125945	ENST00000374608	protein_coding
ASAP3	1	23428562	23441111	peak_1391	12550	-	22.8	1.62181e-05	0.000123027	1.6e-05	cds	ENSG00000088280	ENST00000495646	protein_coding
ASAP3	1	23441675	23484042	peak_1392	42368	-	7.6	0.0446684	0.445656	0.045	cds	ENSG00000088280	ENST00000437606	protein_coding
E2F2	1	23506646	23507065	peak_1393	420	-	13.3	0.0025704	0.0645654	0.0026	utr3	ENSG00000007968	ENST00000361729	protein_coding
E2F2	1	23507840	23508200	peak_1394	361	-	5.7	0.00380189	0.0107152	0.0038	utr3	ENSG00000007968	ENST00000361729	protein_coding
E2F2	1	23509691	23531233	peak_1395	21543	-	13.3	0.00162181	0.00537032	0.0016	cds	ENSG00000007968	ENST00000361729	protein_coding
ID3	1	23557925	23559501	peak_1396	1577	-	7.6	0.0446684	0.445656	0.045	cds	ENSG00000117318	ENST00000374561	protein_coding
GALE	1	23798618	23800770	peak_1397	2153	-	9.5	0.0177828	0.257632	0.018	cds	ENSG00000117308	ENST00000445705	protein_coding
HMGCL	1	23801884	23808276	peak_1398	6393	-	24.7	5.88844e-06	5.01187e-05	5.9e-06	cds	ENSG00000117305	ENST00000235958	protein_coding
HMGCL	1	23814285	23825429	peak_1399	11145	-	6.65	0.00812831	0.151008	0.0081	cds	ENSG00000117305	ENST00000436439	protein_coding
FUCA1	1	23845076	23846153	peak_1400	1078	-	20.9	4.57088e-05	0.000281838	4.6e-05	cds	ENSG00000179163	ENST00000374479	protein_coding
SRSF10	1	23966739	23967488	peak_1401	750	-	9.5	0.0177828	0.257632	0.018	utr3	ENSG00000188529	ENST00000453840	protein_coding
SRSF10	1	23967547	23968326	peak_1402	780	-	9.5	0.0177828	0.0794328	0.018	cds	ENSG00000188529	ENST00000344989	protein_coding
SRSF10	1	23968444	23969014	peak_1403	571	-	7.6	0.0446684	0.445656	0.045	utr3	ENSG00000188529	ENST00000492112	protein_coding
SRSF10	1	23970688	23980356	peak_1404	9669	-	13.3	2.45471e-08	3.46737e-07	2.5e-08	cds	ENSG00000188529	ENST00000343255	protein_coding
IFNLR1	1	24154167	24155485	peak_1405	1319	-	17.1	7.94328e-05	0.000457088	7.9e-05	utr3	ENSG00000185436	ENST00000327535	protein_coding
IFNLR1	1	24156232	24156832	peak_1406	601	-	7.6	0.0446684	0.445656	0.045	utr3	ENSG00000185436	ENST00000327535	protein_coding
IFNLR1	1	24156951	24187959	peak_1407	31009	-	11.4	0.00676083	0.0371535	0.0068	cds	ENSG00000185436	ENST00000327535	protein_coding
STPG1	1	24356998	24360969	peak_1408	3972	-	11.4	0.00676083	0.133045	0.0068	cds	ENSG00000001460	ENST00000337248	protein_coding
STPG1	1	24369118	24415097	peak_1409	45980	-	7.6	0.0446684	0.445656	0.045	cds	ENSG00000001460	ENST00000435187	protein_coding
RUNX3	1	24899510	24965010	peak_1410	65501	-	7.6	0.0446684	0.445656	0.045	cds	ENSG00000020633	ENST00000338888	protein_coding
SYF2	1	25225065	25232502	peak_1411	7438	-	2.25	1.51356e-10	2.88403e-09	1.5e-10	cds	ENSG00000117614	ENST00000236273	protein_coding
RSRP1	1	25244165	25244494	peak_1412	330	-	9.5	0.0177828	0.257632	0.018	cds	ENSG00000117616	ENST00000568254	nonsense_mediated_decay
RSRP1	1	25245179	25246650	peak_1413	1472	-	4.75	0.0301995	0.0562341	0.03	cds	ENSG00000117616	ENST00000473314	nonsense_mediated_decay
AUNIP	1	25834234	25835543	peak_1414	1310	-	15.2	0.000954993	0.0301995	0.00095	cds	ENSG00000127423	ENST00000374298	protein_coding
AUNIP	1	25837465	25859458	peak_1415	21994	-	2.85	0.00891251	0.0204174	0.0089	cds	ENSG00000127423	ENST00000374298	protein_coding
PAQR7	1	25861572	25861811	peak_1416	240	-	4.18	0.00380189	0.0107152	0.0038	utr3	ENSG00000182749	ENST00000675840	protein_coding
PAQR7	1	25862733	25875708	peak_1417	12976	-	7.6	0.0446684	0.445656	0.045	cds	ENSG00000182749	ENST00000675840	protein_coding
STMN1	1	25900814	25905078	peak_1418	4265	-	2.84	3.98107e-90	1.25893e-87	4e-90	cds	ENSG00000117632	ENST00000357865	protein_coding
PAFAH2	1	25960483	25998063	peak_1419	37581	-	7.6	0.0446684	0.445656	0.045	cds	ENSG00000158006	ENST00000374282	protein_coding
AL391650.1	1	26169515	26171831	peak_1420	2317	-	11.4	2.39883e-05	0.000165959	2.4e-05	cds	ENSG00000236782	ENST00000648649	protein_coding
UBXN11	1	26285873	26318363	peak_1421	32491	-	11.4	0.00676083	0.0371535	0.0068	cds	ENSG00000158062	ENST00000357089	protein_coding
GPN2	1	26876131	26877057	peak_1422	927	-	11.4	0.00676083	0.0660693	0.0068	utr3	ENSG00000142751	ENST00000374135	protein_coding
GPN2	1	26878995	26886504	peak_1423	7510	-	9.5	0.0177828	0.257632	0.018	cds	ENSG00000142751	ENST00000374133	protein_coding
GPATCH3	1	26890487	26890696	peak_1424	210	-	7.6	0.0446684	0.445656	0.045	utr3	ENSG00000198746	ENST00000445019	protein_coding
GPATCH3	1	26890784	26897430	peak_1425	6647	-	24.7	1.04713e-06	1.09648e-05	1e-06	cds	ENSG00000198746	ENST00000361720	protein_coding
SLC9A1	1	27098808	27107863	peak_1426	9056	-	17.1	0.000346737	0.0141254	0.00035	cds	ENSG00000090020	ENST00000374086	protein_coding
WASF2	1	27405305	27406323	peak_1427	1019	-	13.3	0.000831764	0.0030903	0.00083	utr3	ENSG00000158195	ENST00000618852	protein_coding
WASF2	1	27406471	27407668	peak_1428	1198	-	7.6	0.00616595	0.0162181	0.0062	utr3	ENSG00000158195	ENST00000618852	protein_coding
WASF2	1	27407936	27428786	peak_1429	20851	-	5.7	6.30957e-16	1.99526e-14	6.3e-16	cds	ENSG00000158195	ENST00000618852	protein_coding
AHDC1	1	27551680	27604177	peak_1430	52498	-	4.43	0.00380189	0.0107152	0.0038	cds	ENSG00000126705	ENST00000644989	protein_coding
IFI6	1	27666324	27672140	peak_1431	5817	-	2.99	0.0141254	0.030903	0.014	cds	ENSG00000126709	ENST00000361157	protein_coding
RPA2	1	27891996	27914746	peak_1432	22751	-	17.1	1.86209e-06	1.86209e-05	1.9e-06	cds	ENSG00000117748	ENST00000313433	protein_coding
EYA3	1	27970703	27971932	peak_1433	1230	-	11.4	0.00676083	0.133045	0.0068	utr3	ENSG00000158161	ENST00000540618	protein_coding
EYA3	1	27972051	27973011	peak_1434	961	-	6.65	0.000141254	0.000724436	0.00014	utr3	ENSG00000158161	ENST00000540618	protein_coding
EYA3	1	27973369	28004401	peak_1435	31033	-	7.6	0.000114815	0.000630957	0.00011	cds	ENSG00000158161	ENST00000436342	protein_coding
EYA3	1	28013131	28027900	peak_1436	14770	-	3.8	0.00660693	0.0169824	0.0066	cds	ENSG00000158161	ENST00000373863	protein_coding
PTAFR	1	28147165	28193936	peak_1437	46772	-	13.3	0.0025704	0.0645654	0.0026	cds	ENSG00000169403	ENST00000305392	protein_coding
DNAJC8	1	28201089	28233029	peak_1438	31941	-	3.04	1.25893e-37	1e-35	1.3e-37	cds	ENSG00000126698	ENST00000263697	protein_coding
TAF12	1	28602849	28618009	peak_1439	15161	-	3.8	0.000154882	0.000812831	0.00015	cds	ENSG00000120656	ENST00000263974	protein_coding
TAF12	1	28642768	28643067	peak_1440	300	-	11.4	0.00676083	0.0371535	0.0068	utr5	ENSG00000120656	ENST00000263974	protein_coding
TMEM200B	1	29119578	29123903	peak_1441	4326	-	13.3	0.0025704	0.0645654	0.0026	cds	ENSG00000253304	ENST00000521452	protein_coding
SRSF4	1	29148310	29160027	peak_1442	11718	-	6.33	1.25893e-63	1.99526e-61	1.3e-63	cds	ENSG00000116350	ENST00000373795	protein_coding
SRSF4	1	29160398	29181900	peak_1443	21503	-	19	0.000125893	0.000660693	0.00013	cds	ENSG00000116350	ENST00000605204	nonsense_mediated_decay
MECR	1	29196142	29230934	peak_1444	34793	-	11.4	0.00676083	0.133045	0.0068	cds	ENSG00000116353	ENST00000263702	protein_coding
SDC3	1	30869465	30871441	peak_1445	1977	-	20.9	4.57088e-05	0.000281838	4.6e-05	utr3	ENSG00000162512	ENST00000339394	protein_coding
SDC3	1	30871589	30872817	peak_1446	1229	-	7.6	1.25893e-05	9.54993e-05	1.3e-05	utr3	ENSG00000162512	ENST00000336798	protein_coding
SDC3	1	30873355	30908758	peak_1447	35404	-	19	6.91831e-06	5.7544e-05	6.9e-06	cds	ENSG00000162512	ENST00000336798	protein_coding
PUM1	1	30932491	30941922	peak_1448	9432	-	11.4	0.00676083	0.025704	0.0068	cds	ENSG00000134644	ENST00000373742	protein_coding
PUM1	1	30942040	30953796	peak_1449	11757	-	11.4	0.0018197	0.0057544	0.0018	cds	ENSG00000134644	ENST00000257075	protein_coding
PUM1	1	30953855	31061874	peak_1450	108020	-	15.2	1.99526e-15	6.30957e-14	2e-15	cds	ENSG00000134644	ENST00000373742	protein_coding
PUM1	1	31065631	31065991	peak_1451	361	-	5.07	0.00831764	0.0199526	0.0083	cds	ENSG00000134644	ENST00000373742	protein_coding
SNRNP40	1	31259567	31296788	peak_1452	37222	-	8.23	3.98107e-07	4.57088e-06	4e-07	cds	ENSG00000060688	ENST00000373720	protein_coding
PEF1	1	31629865	31633173	peak_1453	3309	-	5.7	0.000186209	0.000912011	0.00019	cds	ENSG00000162517	ENST00000373703	protein_coding
ADGRB2	1	31740021	31764893	peak_1454	24873	-	22.8	1.62181e-05	0.000123027	1.6e-05	cds	ENSG00000121753	ENST00000373655	protein_coding
PTP4A2	1	31906808	31907018	peak_1455	211	-	3.32	0.0380189	0.0660693	0.038	utr3	ENSG00000184007	ENST00000602725	protein_coding
PTP4A2	1	31907225	31908062	peak_1456	838	-	2.33	0.00131826	0.00467735	0.0013	utr3	ENSG00000184007	ENST00000602725	protein_coding
PTP4A2	1	31908120	31908509	peak_1457	390	-	5.7	0.0186209	0.0371535	0.019	utr3	ENSG00000184007	ENST00000602725	protein_coding
PTP4A2	1	31908866	31942546	peak_1458	33681	-	11.4	1.65959e-05	0.000123027	1.7e-05	cds	ENSG00000184007	ENST00000602683	protein_coding
TMEM234	1	32214654	32216635	peak_1459	1982	-	20.9	4.57088e-05	0.000281838	4.6e-05	cds	ENSG00000160055	ENST00000461402	nonsense_mediated_decay
TMEM234	1	32217228	32222359	peak_1460	5132	-	26.6	2.0893e-06	1.99526e-05	2.1e-06	cds	ENSG00000160055	ENST00000309777	protein_coding
MARCKSL1	1	32333838	32336114	peak_1461	2277	-	13.3	3.98107e-06	3.54813e-05	4e-06	cds	ENSG00000175130	ENST00000329421	protein_coding
BSDC1	1	32364632	32365350	peak_1462	719	-	11.4	0.00676083	0.133045	0.0068	utr3	ENSG00000160058	ENST00000455895	protein_coding
BSDC1	1	32365529	32367442	peak_1463	1914	-	7.6	0.000371535	0.00162181	0.00037	cds	ENSG00000160058	ENST00000455895	protein_coding
BSDC1	1	32376328	32394441	peak_1464	18114	-	5.7	2.04174e-05	0.000144544	2e-05	cds	ENSG00000160058	ENST00000526031	protein_coding
SYNC	1	32679905	32680204	peak_1465	300	-	2.44	0.000870964	0.00323594	0.00087	utr3	ENSG00000162520	ENST00000409190	protein_coding
SYNC	1	32680322	32681484	peak_1466	1163	-	9.5	0.00177828	0.0057544	0.0018	utr3	ENSG00000162520	ENST00000409190	protein_coding
SYNC	1	32681542	32695057	peak_1467	13516	-	6.33	0.000331131	0.00151356	0.00033	cds	ENSG00000162520	ENST00000373484	protein_coding
SYNC	1	32695205	32703596	peak_1468	8392	-	9.5	0.00162181	0.00537032	0.0016	cds	ENSG00000162520	ENST00000373484	protein_coding
YARS1	1	32775298	32786601	peak_1469	11304	-	7.11	3.98107e-31	3.16228e-29	4e-31	cds	ENSG00000134684	ENST00000373477	protein_coding
YARS1	1	32786839	32797272	peak_1470	10434	-	3.8	0.000251189	0.0011749	0.00025	cds	ENSG00000134684	ENST00000373477	protein_coding
YARS1	1	32797330	32817735	peak_1471	20406	-	7.6	3.46737e-09	5.49541e-08	3.5e-09	cds	ENSG00000134684	ENST00000481895	nonsense_mediated_decay
YARS1	1	32817794	32818153	peak_1472	360	-	9.5	0.0177828	0.257632	0.018	utr5	ENSG00000134684	ENST00000373477	protein_coding
RNF19B	1	32937164	32942365	peak_1473	5202	-	3.8	0.0380189	0.0660693	0.038	cds	ENSG00000116514	ENST00000356990	protein_coding
AK2	1	33008239	33008539	peak_1474	301	-	6.65	0.00812831	0.0371535	0.0081	utr3	ENSG00000004455	ENST00000373449	protein_coding
AK2	1	33009676	33010067	peak_1475	392	-	5.7	0.0194984	0.262422	0.019	utr3	ENSG00000004455	ENST00000354858	protein_coding
AK2	1	33010126	33010995	peak_1476	870	-	7.6	0.0018197	0.0057544	0.0018	cds	ENSG00000004455	ENST00000548033	protein_coding
AK2	1	33011384	33012613	peak_1477	1230	-	13.3	0.0025704	0.0588844	0.0026	cds	ENSG00000004455	ENST00000467905	protein_coding
AK2	1	33012732	33017885	peak_1478	5154	-	7.6	1.90546e-05	0.000138038	1.9e-05	cds	ENSG00000004455	ENST00000354858	protein_coding
AK2	1	33018962	33019592	peak_1479	631	-	5.7	0.0446684	0.0794328	0.045	utr3	ENSG00000004455	ENST00000673291	protein_coding
AK2	1	33021395	33036944	peak_1480	15550	-	2.63	4.7863e-07	5.37032e-06	4.8e-07	cds	ENSG00000004455	ENST00000629371	protein_coding
PHC2	1	33323892	33324941	peak_1481	1050	-	9.5	0.0177828	0.257632	0.018	cds	ENSG00000134686	ENST00000257118	protein_coding
PHC2	1	33331448	33367246	peak_1482	35799	-	7.6	0.0380189	0.0660693	0.038	cds	ENSG00000134686	ENST00000431992	protein_coding
SMIM12	1	34855354	34856617	peak_1483	1264	-	17.1	0.000346737	0.00218776	0.00035	cds	ENSG00000163866	ENST00000521580	protein_coding
TMEM35B	1	34974355	34985313	peak_1484	10959	-	7.6	0.0446684	0.445656	0.045	cds	ENSG00000243749	ENST00000373337	protein_coding
ZMYM6	1	34981919	35005185	peak_1485	23267	-	9.5	0.0177828	0.170216	0.018	cds	ENSG00000163867	ENST00000357182	protein_coding
ZMYM6	1	35008783	35019459	peak_1486	10677	-	11.4	0.00676083	0.0660693	0.0068	cds	ENSG00000163867	ENST00000357182	protein_coding
TMEM35B	1	34981920	34985353	peak_1487	3434	-	11.4	0.00676083	0.133045	0.0068	cds	ENSG00000243749	ENST00000373337	protein_coding
ZMYM6	1	35008767	35019441	peak_1488	10675	-	11.4	0.00676083	0.0660693	0.0068	cds	ENSG00000163867	ENST00000357182	protein_coding
SFPQ	1	35184468	35193145	peak_1489	8678	-	24.7	1.25893e-68	2.51189e-66	1.3e-68	cds	ENSG00000116560	ENST00000357214	protein_coding
KIAA0319L	1	35434121	35434871	peak_1490	751	-	11.4	0.00676083	0.0616595	0.0068	utr3	ENSG00000142687	ENST00000373266	protein_coding
KIAA0319L	1	35442332	35506619	peak_1491	64288	-	9.5	0.000275423	0.00128825	0.00028	cds	ENSG00000142687	ENST00000426982	protein_coding
KIAA0319L	1	35506708	35557211	peak_1492	50504	-	5.07	0.00870964	0.0199526	0.0087	cds	ENSG00000142687	ENST00000440579	protein_coding
PSMB2	1	35601669	35641436	peak_1493	39768	-	9.5	0.0177828	0.0660693	0.018	cds	ENSG00000126067	ENST00000373237	protein_coding
C1orf216	1	35713876	35714593	peak_1494	718	-	7.6	0.0446684	0.445656	0.045	utr3	ENSG00000142686	ENST00000270815	protein_coding
C1orf216	1	35714981	35718884	peak_1495	3904	-	5.7	0.000758578	0.00295121	0.00076	cds	ENSG00000142686	ENST00000270815	protein_coding
CLSPN	1	35735985	35769978	peak_1496	33994	-	10.4	1e-52	1.25893e-50	1e-52	cds	ENSG00000092853	ENST00000251195	protein_coding
TRAPPC3	1	36137103	36156053	peak_1497	18951	-	17.1	7.94328e-05	0.000457088	7.9e-05	cds	ENSG00000054116	ENST00000373163	protein_coding
STK40	1	36339713	36340132	peak_1498	420	-	9.5	0.0177828	0.103514	0.018	utr3	ENSG00000196182	ENST00000373132	protein_coding
STK40	1	36340549	36367987	peak_1499	27439	-	19	1.25893e-05	9.54993e-05	1.3e-05	cds	ENSG00000196182	ENST00000359297	protein_coding
STK40	1	36368046	36385924	peak_1500	17879	-	3.17	0.00263027	0.00794328	0.0026	utr5	ENSG00000196182	ENST00000373132	protein_coding
OSCP1	1	36415826	36450451	peak_1501	34626	-	11.4	0.00676083	0.133045	0.0068	cds	ENSG00000116885	ENST00000433045	protein_coding
MRPS15	1	36455717	36456276	peak_1502	560	-	8.55	0.000371535	0.00162181	0.00037	cds	ENSG00000116898	ENST00000373116	protein_coding
MRPS15	1	36464175	36464384	peak_1503	210	-	4.75	0.00398107	0.0107152	0.004	cds	ENSG00000116898	ENST00000373116	protein_coding
CSF3R	1	36466042	36473622	peak_1504	7581	-	7.6	0.0446684	0.445656	0.045	cds	ENSG00000119535	ENST00000373103	protein_coding
MEAF6	1	37493639	37493999	peak_1505	361	-	7.6	0.0446684	0.445656	0.045	cds	ENSG00000163875	ENST00000373073	protein_coding
MEAF6	1	37494088	37514766	peak_1506	20679	-	11.4	0.00263027	0.00794328	0.0026	cds	ENSG00000163875	ENST00000373073	protein_coding
SNIP1	1	37540446	37554293	peak_1507	13848	-	7.6	7.76247e-05	0.000457088	7.8e-05	cds	ENSG00000163877	ENST00000296215	protein_coding
GNL2	1	37566815	37575690	peak_1508	8876	-	3.8	7.94328e-24	3.98107e-22	7.9e-24	cds	ENSG00000134697	ENST00000373062	protein_coding
GNL2	1	37582325	37595937	peak_1509	13613	-	15.2	0.000186209	0.000912011	0.00019	cds	ENSG00000134697	ENST00000373062	protein_coding
C1orf109	1	37682674	37686315	peak_1510	3642	-	4.88	4.7863e-06	4.16869e-05	4.8e-06	cds	ENSG00000116922	ENST00000491981	protein_coding
C1orf109	1	37686374	37692249	peak_1511	5876	-	11.4	0.000524807	0.00218776	0.00052	cds	ENSG00000116922	ENST00000486637	protein_coding
YRDC	1	37803272	37803660	peak_1512	389	-	3.04	0.0338844	0.0616595	0.034	utr3	ENSG00000196449	ENST00000373044	protein_coding
YRDC	1	37803808	37808208	peak_1513	4401	-	11.4	0.00676083	0.133045	0.0068	cds	ENSG00000196449	ENST00000373044	protein_coding
MTF1	1	37811759	37812988	peak_1514	1230	-	7.6	0.0446684	0.257632	0.045	utr3	ENSG00000188786	ENST00000373036	protein_coding
MTF1	1	37813616	37822712	peak_1515	9097	-	9.5	0.0177828	0.257632	0.018	cds	ENSG00000188786	ENST00000373036	protein_coding
MTF1	1	37832286	37859592	peak_1516	27307	-	15.2	0.000954993	0.0057544	0.00095	cds	ENSG00000188786	ENST00000373036	protein_coding
INPP5B	1	37861446	37866495	peak_1517	5050	-	7.6	0.00812831	0.025704	0.0081	cds	ENSG00000204084	ENST00000373027	protein_coding
INPP5B	1	37882817	37886989	peak_1518	4173	-	5.7	0.00831764	0.0199526	0.0083	cds	ENSG00000204084	ENST00000373027	protein_coding
SF3A3	1	37956974	37957422	peak_1519	449	-	4.75	0.0446684	0.102329	0.045	utr3	ENSG00000183431	ENST00000373019	protein_coding
SF3A3	1	37957511	37957810	peak_1520	300	-	3.8	0.0301995	0.0562341	0.03	utr3	ENSG00000183431	ENST00000373019	protein_coding
SF3A3	1	37958197	37990022	peak_1521	31826	-	4.14	3.16228e-28	1.99526e-26	3.2e-28	cds	ENSG00000183431	ENST00000373019	protein_coding
RRAGC	1	38838197	38859504	peak_1522	21308	-	13.3	0.00134896	0.00467735	0.0013	cds	ENSG00000116954	ENST00000373001	protein_coding
MYCBP	1	38863234	38864065	peak_1523	832	-	5.07	0.00870964	0.0199526	0.0087	utr3	ENSG00000214114	ENST00000397572	protein_coding
AL139260.3	1	38864242	38873309	peak_1524	9068	-	7.6	0.0446684	0.445656	0.045	cds	ENSG00000274944	ENST00000621281	protein_coding
AL139260.3	1	38864502	38873607	peak_1525	9106	-	7.6	0.0446684	0.445656	0.045	cds	ENSG00000274944	ENST00000621281	protein_coding
GJA9	1	38874068	38881587	peak_1526	7520	-	7.6	0.0446684	0.445656	0.045	cds	ENSG00000131233	ENST00000357771	protein_coding
PABPC4	1	39561720	39575927	peak_1527	14208	-	17.1	3.98107e-19	1.58489e-17	4e-19	cds	ENSG00000090621	ENST00000527718	protein_coding
PABPC4	1	39575986	39576790	peak_1528	805	-	7.6	0.0446684	0.445656	0.045	utr5	ENSG00000090621	ENST00000372858	protein_coding
HEYL	1	39623434	39625413	peak_1529	1980	-	7.6	0.0446684	0.445656	0.045	utr3	ENSG00000163909	ENST00000372852	protein_coding
HPCAL4	1	39681938	39684040	peak_1530	2103	-	7.6	0.0446684	0.445656	0.045	cds	ENSG00000116983	ENST00000617690	protein_coding
BMP8B	1	39757181	39757871	peak_1531	691	-	19	0.000125893	0.000660693	0.00013	utr3	ENSG00000116985	ENST00000372827	protein_coding
BMP8B	1	39758020	39759460	peak_1532	1441	-	7.6	0.0446684	0.445656	0.045	utr3	ENSG00000116985	ENST00000372827	protein_coding
OXCT2	1	39759758	39788865	peak_1533	29108	-	11.4	0.00676083	0.133045	0.0068	cds	ENSG00000198754	ENST00000327582	protein_coding
TRIT1	1	39841255	39841526	peak_1534	272	-	4.43	0.0194984	0.262422	0.019	utr3	ENSG00000043514	ENST00000441669	protein_coding
PPT1	1	40072858	40073097	peak_1535	240	-	2.99	0.0141254	0.030903	0.014	utr3	ENSG00000131238	ENST00000449045	protein_coding
PPT1	1	40073185	40073543	peak_1536	359	-	4.61	0.000186209	0.000912011	0.00019	utr3	ENSG00000131238	ENST00000449045	protein_coding
PPT1	1	40073958	40076894	peak_1537	2937	-	4.18	0.00398107	0.0107152	0.004	cds	ENSG00000131238	ENST00000641083	protein_coding
PPT1	1	40089448	40092107	peak_1538	2660	-	13.3	0.0025704	0.0645654	0.0026	cds	ENSG00000131238	ENST00000439754	protein_coding
PPT1	1	40092166	40096903	peak_1539	4738	-	3.04	0.018197	0.0371535	0.018	cds	ENSG00000131238	ENST00000641319	protein_coding
RIMS3	1	40620679	40622689	peak_1540	2011	-	7.6	0.0446684	0.445656	0.045	utr3	ENSG00000117016	ENST00000372684	protein_coding
RIMS3	1	40622808	40624609	peak_1541	1802	-	7.6	0.0446684	0.445656	0.045	utr3	ENSG00000117016	ENST00000372684	protein_coding
RIMS3	1	40624908	40665682	peak_1542	40775	-	9.5	0.00812831	0.151008	0.0081	cds	ENSG00000117016	ENST00000372684	protein_coding
SLFNL1	1	41015596	41023237	peak_1543	7642	-	11.4	0.00676083	0.133045	0.0068	cds	ENSG00000171790	ENST00000439569	protein_coding
SCMH1	1	41027199	41028275	peak_1544	1077	-	13.3	0.0025704	0.0645654	0.0026	cds	ENSG00000010803	ENST00000402904	protein_coding
SCMH1	1	41037495	41116924	peak_1545	79430	-	11.4	0.00134896	0.00467735	0.0013	cds	ENSG00000010803	ENST00000397171	protein_coding
HIVEP3	1	41508794	41582520	peak_1546	73727	-	9.5	0.0177828	0.257632	0.018	cds	ENSG00000127124	ENST00000372583	protein_coding
FOXJ3	1	42176538	42177438	peak_1547	901	-	3.8	0.0416869	0.149624	0.042	utr3	ENSG00000198815	ENST00000372572	protein_coding
FOXJ3	1	42177557	42179777	peak_1548	2221	-	11.4	0.00676083	0.133045	0.0068	cds	ENSG00000198815	ENST00000361776	protein_coding
FOXJ3	1	42189058	42205849	peak_1549	16792	-	13.3	1.69824e-05	0.000125893	1.7e-05	cds	ENSG00000198815	ENST00000545068	protein_coding
FOXJ3	1	42278471	42335877	peak_1550	57407	-	7.6	0.00288403	0.00870964	0.0029	cds	ENSG00000198815	ENST00000361776	protein_coding
P3H1	1	42746334	42747723	peak_1551	1390	-	11.4	0.00331131	0.0660693	0.0033	cds	ENSG00000117385	ENST00000236040	protein_coding
P3H1	1	42754918	42767084	peak_1552	12167	-	7.6	0.00177828	0.0057544	0.0018	cds	ENSG00000117385	ENST00000296388	protein_coding
SVBP	1	42807051	42817367	peak_1553	10317	-	6.33	0.00162181	0.00537032	0.0016	cds	ENSG00000177868	ENST00000372521	protein_coding
SLC2A1	1	42951717	42958868	peak_1554	7152	-	4.75	0.00190546	0.0060256	0.0019	cds	ENSG00000117394	ENST00000460369	protein_coding
EBNA1BP2	1	43164174	43172123	peak_1555	7950	-	7.6	4.7863e-10	8.51138e-09	4.8e-10	cds	ENSG00000117395	ENST00000431635	protein_coding
ELOVL1	1	43363397	43363993	peak_1556	597	-	7.6	0.0446684	0.445656	0.045	cds	ENSG00000066322	ENST00000372458	protein_coding
ELOVL1	1	43364615	43368074	peak_1557	3460	-	13.3	0.0025704	0.0645654	0.0026	cds	ENSG00000066322	ENST00000372458	protein_coding
MED8	1	43386194	43388479	peak_1558	2286	-	3.32	0.00060256	0.00245471	0.0006	cds	ENSG00000159479	ENST00000372457	protein_coding
HYI	1	43451707	43453989	peak_1559	2283	-	11.4	0.00676083	0.133045	0.0068	cds	ENSG00000178922	ENST00000372425	protein_coding
SLC6A9	1	43991499	44031462	peak_1560	39964	-	7.6	0.0446684	0.445656	0.045	cds	ENSG00000196517	ENST00000372307	protein_coding
ERI3	1	44221069	44323017	peak_1561	101949	-	13.3	0.00134896	0.00467735	0.0013	cds	ENSG00000117419	ENST00000479101	protein_coding
TMEM53	1	44635237	44635806	peak_1562	570	-	5.7	8.51138e-05	0.00047863	8.5e-05	utr3	ENSG00000126106	ENST00000372243	protein_coding
TMEM53	1	44635985	44674481	peak_1563	38497	-	7.6	0.00158489	0.00537032	0.0016	cds	ENSG00000126106	ENST00000372237	protein_coding
EIF2B3	1	44874719	44986722	peak_1564	112004	-	9.5	3.23594e-06	2.95121e-05	3.2e-06	cds	ENSG00000070785	ENST00000439363	protein_coding
HECTD3	1	45002539	45002987	peak_1565	449	-	7.6	0.0446684	0.445656	0.045	utr3	ENSG00000126107	ENST00000372168	protein_coding
HECTD3	1	45003046	45010996	peak_1566	7951	-	11.4	0.0018197	0.0057544	0.0018	cds	ENSG00000126107	ENST00000372172	protein_coding
ZSWIM5	1	45040425	45058708	peak_1567	18284	-	7.6	0.0446684	0.445656	0.045	cds	ENSG00000162415	ENST00000359600	protein_coding
MUTYH	1	45333320	45338647	peak_1568	5328	-	7.6	0.0169824	0.0354813	0.017	cds	ENSG00000132781	ENST00000450313	nonsense_mediated_decay
MUTYH	1	45340105	45340414	peak_1569	310	-	9.5	0.0177828	0.257632	0.018	cds	ENSG00000132781	ENST00000467940	nonsense_mediated_decay
TESK2	1	45333315	45491155	peak_1570	157841	-	9.5	0.0169824	0.0354813	0.017	cds	ENSG00000070759	ENST00000372084	protein_coding
AL451136.1	1	45347670	45491163	peak_1571	143494	-	11.4	0.00676083	0.133045	0.0068	cds	ENSG00000288208	ENST00000671898	nonsense_mediated_decay
CCDC163	1	45493865	45494727	peak_1572	863	-	11.4	0.00676083	0.133045	0.0068	utr3	ENSG00000280670	ENST00000629482	protein_coding
PRDX1	1	45511035	45523047	peak_1573	12013	-	5.7	1.62181e-09	2.69153e-08	1.6e-09	cds	ENSG00000117450	ENST00000447184	protein_coding
GPBP1L1	1	45627512	45627722	peak_1574	211	-	11.4	0.00676083	0.133045	0.0068	utr3	ENSG00000159592	ENST00000355105	protein_coding
GPBP1L1	1	45627811	45640398	peak_1575	12588	-	11.4	3.01995e-06	2.75423e-05	3e-06	cds	ENSG00000159592	ENST00000355105	protein_coding
GPBP1L1	1	45642480	45660619	peak_1576	18140	-	3.8	0.0158489	0.0338844	0.016	cds	ENSG00000159592	ENST00000355105	protein_coding
P3R3URF-PIK3R3	1	46055831	46067012	peak_1577	11182	-	3.65	1.90546e-05	0.000138038	1.9e-05	cds	ENSG00000278139	ENST00000540385	protein_coding
PIK3R3	1	46043660	46067023	peak_1578	23364	-	5.7	1.94984e-05	0.000141254	1.9e-05	cds	ENSG00000117461	ENST00000420542	protein_coding
POMGNT1	1	46190477	46196757	peak_1579	6281	-	13.3	0.0025704	0.0645654	0.0026	cds	ENSG00000085998	ENST00000371984	protein_coding
POMGNT1	1	46219795	46220305	peak_1580	511	-	7.6	0.0446684	0.445656	0.045	utr5	ENSG00000085998	ENST00000371992	protein_coding
LRRC41	1	46261195	46278838	peak_1581	17644	-	15.2	0.000954993	0.0301995	0.00095	cds	ENSG00000132128	ENST00000496156	protein_coding
LRRC41	1	46279354	46281380	peak_1582	2027	-	7.6	0.0446684	0.445656	0.045	cds	ENSG00000132128	ENST00000472710	nonsense_mediated_decay
LRRC41	1	46285544	46285874	peak_1583	331	-	9.5	0.000371535	0.00162181	0.00037	cds	ENSG00000132128	ENST00000472710	nonsense_mediated_decay
LRRC41	1	46285963	46303608	peak_1584	17646	-	9.5	0.0177828	0.257632	0.018	cds	ENSG00000132128	ENST00000472710	nonsense_mediated_decay
MOB3C	1	46583246	46616843	peak_1585	33598	-	7.6	0.0194984	0.0660693	0.019	cds	ENSG00000142961	ENST00000271139	protein_coding
MOB3C	1	46607714	46609448	peak_1586	1735	-	7.6	0.0446684	0.445656	0.045	utr3	ENSG00000142961	ENST00000319928	protein_coding
ATPAF1	1	46635459	46668155	peak_1587	32697	-	5.7	0.0194984	0.0588844	0.019	cds	ENSG00000123472	ENST00000574428	protein_coding
EFCAB14	1	46676602	46677680	peak_1588	1079	-	13.3	0.0025704	0.0645654	0.0026	utr3	ENSG00000159658	ENST00000674435	protein_coding
EFCAB14	1	46678247	46682110	peak_1589	3864	-	5.7	0.00380189	0.0107152	0.0038	cds	ENSG00000159658	ENST00000672746	protein_coding
EFCAB14	1	46682169	46716394	peak_1590	34226	-	9.5	0.00380189	0.0107152	0.0038	cds	ENSG00000159658	ENST00000672746	protein_coding
EFCAB14	1	46718211	46719139	peak_1591	929	-	11.4	0.00676083	0.133045	0.0068	utr5	ENSG00000159658	ENST00000674268	nonsense_mediated_decay
STIL	1	47251034	47251752	peak_1592	719	-	13.3	0.0025704	0.0204174	0.0026	cds	ENSG00000123473	ENST00000337817	protein_coding
STIL	1	47251900	47260536	peak_1593	8637	-	3.8	0.0186209	0.0371535	0.019	cds	ENSG00000123473	ENST00000337817	protein_coding
STIL	1	47280699	47300103	peak_1594	19405	-	7.6	0.0018197	0.0057544	0.0018	cds	ENSG00000123473	ENST00000371877	protein_coding
SPATA6	1	48298365	48453053	peak_1595	154689	-	9.5	0.0177828	0.257632	0.018	cds	ENSG00000132122	ENST00000371843	protein_coding
DMRTA2	1	50417549	50423443	peak_1596	5895	-	7.6	0.0446684	0.445656	0.045	cds	ENSG00000142700	ENST00000418121	protein_coding
FAF1	1	50451868	50583654	peak_1597	131787	-	5.7	1.25893e-11	2.95121e-10	1.3e-11	cds	ENSG00000185104	ENST00000371778	protein_coding
FAF1	1	50583713	50705863	peak_1598	122151	-	2.95	0.0060256	0.0158489	0.006	cds	ENSG00000185104	ENST00000396153	protein_coding
FAF1	1	50706041	50788105	peak_1599	82065	-	2.76	0.00489779	0.0128825	0.0049	cds	ENSG00000185104	ENST00000396153	protein_coding
FAF1	1	50801648	50960267	peak_1600	158620	-	7.6	0.0446684	0.445656	0.045	cds	ENSG00000185104	ENST00000396153	protein_coding
TTC39A	1	51287257	51297959	peak_1601	10703	-	11.4	0.00676083	0.133045	0.0068	cds	ENSG00000085831	ENST00000413473	protein_coding
EPS15	1	51356560	51365975	peak_1602	9416	-	5.07	4.0738e-06	3.63078e-05	4.1e-06	cds	ENSG00000085832	ENST00000371730	protein_coding
EPS15	1	51399118	51472909	peak_1603	73792	-	5.7	0.00042658	0.0018197	0.00043	cds	ENSG00000085832	ENST00000371733	protein_coding
NRDC	1	51789190	51794610	peak_1604	5421	-	6.33	0.000331131	0.00151356	0.00033	cds	ENSG00000078618	ENST00000440943	protein_coding
NRDC	1	51798274	51878937	peak_1605	80664	-	17.1	2.51189e-40	2.51189e-38	2.5e-40	cds	ENSG00000078618	ENST00000354831	protein_coding
RAB3B	1	51907955	51910116	peak_1606	2162	-	17.1	0.000346737	0.00467735	0.00035	utr3	ENSG00000169213	ENST00000371655	protein_coding
RAB3B	1	51915634	51919355	peak_1607	3722	-	7.6	0.0446684	0.445656	0.045	utr3	ENSG00000169213	ENST00000371655	protein_coding
TXNDC12	1	52020130	52023537	peak_1608	3408	-	9.5	0.0158489	0.0338844	0.016	cds	ENSG00000117862	ENST00000371626	protein_coding
KTI12	1	52033525	52055191	peak_1609	21667	-	4.75	0.00794328	0.0194984	0.0079	cds	ENSG00000198841	ENST00000371614	protein_coding
TXNDC12	1	52020152	52023520	peak_1610	3369	-	9.5	0.0158489	0.0338844	0.016	cds	ENSG00000117862	ENST00000371626	protein_coding
TXNDC12	1	52024513	52030411	peak_1611	5899	-	2.37	0.042658	0.0724436	0.043	cds	ENSG00000117862	ENST00000371626	protein_coding
KTI12	1	52032102	52032552	peak_1612	451	-	5.7	0.0301995	0.0562341	0.03	utr3	ENSG00000198841	ENST00000371614	protein_coding
CC2D1B	1	52353159	52358692	peak_1613	5534	-	15.2	0.000186209	0.000912011	0.00019	cds	ENSG00000154222	ENST00000438021	protein_coding
CC2D1B	1	52359289	52360229	peak_1614	941	-	4.75	0.0446684	0.445656	0.045	cds	ENSG00000154222	ENST00000438021	protein_coding
CC2D1B	1	52360478	52366193	peak_1615	5716	-	4.34	8.91251e-05	0.000501187	8.9e-05	cds	ENSG00000154222	ENST00000371586	protein_coding
ORC1	1	52383883	52396058	peak_1616	12176	-	26.6	2.0893e-06	1.99526e-05	2.1e-06	cds	ENSG00000085840	ENST00000371566	protein_coding
ORC1	1	52396294	52404423	peak_1617	8130	-	9.5	0.00870964	0.0199526	0.0087	cds	ENSG00000085840	ENST00000371566	protein_coding
TUT4	1	52408281	52425460	peak_1618	17180	-	7.6	0.0446684	0.103514	0.045	cds	ENSG00000134744	ENST00000528457	protein_coding
TUT4	1	52431144	52445986	peak_1619	14843	-	11.4	8.31764e-06	6.91831e-05	8.3e-06	cds	ENSG00000134744	ENST00000371544	protein_coding
TUT4	1	52446335	52465088	peak_1620	18754	-	9.5	0.0177828	0.257632	0.018	cds	ENSG00000134744	ENST00000371544	protein_coding
TUT4	1	52472078	52481629	peak_1621	9552	-	11.4	0.000691831	0.00275423	0.00069	cds	ENSG00000134744	ENST00000257177	protein_coding
TUT4	1	52514916	52529857	peak_1622	14942	-	3.8	2.69153e-05	0.000186209	2.7e-05	cds	ENSG00000134744	ENST00000473856	nonsense_mediated_decay
COA7	1	52684448	52685498	peak_1623	1051	-	9.5	0.00162181	0.00537032	0.0016	utr3	ENSG00000162377	ENST00000371538	protein_coding
COA7	1	52686996	52687597	peak_1624	602	-	3.8	0.0489779	0.0831764	0.049	utr3	ENSG00000162377	ENST00000371538	protein_coding
COA7	1	52687656	52698347	peak_1625	10692	-	17.1	2.45471e-07	2.95121e-06	2.5e-07	cds	ENSG00000162377	ENST00000371538	protein_coding
ECHDC2	1	52896088	52907908	peak_1626	11821	-	13.3	0.0025704	0.0645654	0.0026	cds	ENSG00000121310	ENST00000371522	protein_coding
MAGOH	1	53227078	53238518	peak_1627	11441	-	3.8	4.2658e-07	4.89779e-06	4.3e-07	cds	ENSG00000162385	ENST00000371470	protein_coding
LRP8	1	53246532	53254935	peak_1628	8404	-	5.22	0.00177828	0.0057544	0.0018	cds	ENSG00000157193	ENST00000347547	protein_coding
LRP8	1	53255153	53266533	peak_1629	11381	-	9.5	0.000141254	0.000724436	0.00014	cds	ENSG00000157193	ENST00000659993	protein_coding
NDC1	1	53800810	53807713	peak_1630	6904	-	7.6	0.00331131	0.0199526	0.0033	cds	ENSG00000058804	ENST00000371429	protein_coding
YIPF1	1	53851718	53889797	peak_1631	38080	-	7.6	0.0446684	0.445656	0.045	cds	ENSG00000058799	ENST00000371399	protein_coding
TMEM59	1	54053324	54053504	peak_1632	181	-	7.6	0.0446684	0.445656	0.045	utr5	ENSG00000116209	ENST00000371341	protein_coding
CYB5RL	1	54169860	54170161	peak_1633	302	-	7.6	0.0446684	0.445656	0.045	utr3	ENSG00000215883	ENST00000287899	protein_coding
CYB5RL	1	54170490	54171360	peak_1634	871	-	9.5	0.00812831	0.151008	0.0081	utr3	ENSG00000215883	ENST00000287899	protein_coding
CYB5RL	1	54171659	54171990	peak_1635	332	-	7.6	0.0018197	0.0057544	0.0018	utr3	ENSG00000215883	ENST00000287899	protein_coding
CYB5RL	1	54172619	54172830	peak_1636	212	-	3.8	0.0416869	0.170216	0.042	utr3	ENSG00000215883	ENST00000421415	nonsense_mediated_decay
CYB5RL	1	54172889	54173279	peak_1637	391	-	7.6	0.0446684	0.445656	0.045	utr3	ENSG00000215883	ENST00000421415	nonsense_mediated_decay
CYB5RL	1	54173638	54174629	peak_1638	992	-	11.4	0.00676083	0.133045	0.0068	cds	ENSG00000215883	ENST00000287899	protein_coding
SSBP3	1	54227110	54413479	peak_1639	186370	-	13.3	0.0025704	0.0645654	0.0026	cds	ENSG00000157216	ENST00000444533	protein_coding
PARS2	1	54756897	54757256	peak_1640	360	-	7.6	0.0446684	0.445656	0.045	utr3	ENSG00000162396	ENST00000371279	protein_coding
PARS2	1	54758626	54764523	peak_1641	5898	-	13.3	0.0025704	0.0645654	0.0026	cds	ENSG00000162396	ENST00000371279	protein_coding
DHCR24	1	54849626	54851181	peak_1642	1556	-	13.3	0.0025704	0.0645654	0.0026	utr3	ENSG00000116133	ENST00000371269	protein_coding
DHCR24	1	54851269	54851928	peak_1643	660	-	9.5	0.0177828	0.103514	0.018	utr3	ENSG00000116133	ENST00000648728	nonsense_mediated_decay
DHCR24	1	54852076	54871527	peak_1644	19452	-	5.7	0.00177828	0.0057544	0.0018	cds	ENSG00000116133	ENST00000371269	protein_coding
DHCR24	1	54877918	54887105	peak_1645	9188	-	6.65	0.000141254	0.000724436	0.00014	cds	ENSG00000116133	ENST00000371269	protein_coding
USP24	1	55066358	55068695	peak_1646	2338	-	13.3	0.0025704	0.025704	0.0026	utr3	ENSG00000162402	ENST00000294383	protein_coding
USP24	1	55068754	55077262	peak_1647	8509	-	5.7	3.46737e-05	0.000229087	3.5e-05	cds	ENSG00000162402	ENST00000484447	protein_coding
USP24	1	55081406	55095333	peak_1648	13928	-	3.8	0.0186209	0.0371535	0.019	cds	ENSG00000162402	ENST00000294383	protein_coding
USP24	1	55095392	55101592	peak_1649	6201	-	7.6	0.000275423	0.00128825	0.00028	cds	ENSG00000162402	ENST00000294383	protein_coding
USP24	1	55125490	55144185	peak_1650	18696	-	11.4	0.00676083	0.133045	0.0068	cds	ENSG00000162402	ENST00000294383	protein_coding
USP24	1	55146038	55154444	peak_1651	8407	-	6.65	0.000102329	0.00057544	0.0001	cds	ENSG00000162402	ENST00000294383	protein_coding
USP24	1	55156996	55176405	peak_1652	19410	-	11.4	7.94328e-05	0.000457088	7.9e-05	cds	ENSG00000162402	ENST00000294383	protein_coding
USP24	1	55178107	55215364	peak_1653	37258	-	4.34	0.000398107	0.00169824	0.0004	cds	ENSG00000162402	ENST00000294383	protein_coding
PLPP3	1	56494760	56579295	peak_1654	84536	-	11.4	0.00676083	0.133045	0.0068	cds	ENSG00000162407	ENST00000371250	protein_coding
FYB2	1	56718788	56819404	peak_1655	100617	-	7.6	0.0446684	0.445656	0.045	cds	ENSG00000187889	ENST00000343433	protein_coding
OMA1	1	58467926	58530673	peak_1656	62748	-	15.2	0.000275423	0.00128825	0.00028	cds	ENSG00000162600	ENST00000371226	protein_coding
MYSM1	1	58656133	58656764	peak_1657	632	-	7.6	0.0446684	0.445656	0.045	utr3	ENSG00000162601	ENST00000665648	nonsense_mediated_decay
MYSM1	1	58659792	58660003	peak_1658	212	-	9.5	0.0177828	0.257632	0.018	cds	ENSG00000162601	ENST00000472487	protein_coding
MYSM1	1	58671900	58675550	peak_1659	3651	-	2.37	0.0107152	0.0245471	0.011	cds	ENSG00000162601	ENST00000655340	protein_coding
MYSM1	1	58681892	58682493	peak_1660	602	-	2.85	0.00346737	0.0102329	0.0035	cds	ENSG00000162601	ENST00000655340	protein_coding
MYSM1	1	58685219	58692918	peak_1661	7700	-	2.15	0.0158489	0.0338844	0.016	cds	ENSG00000162601	ENST00000655340	protein_coding
JUN	1	58780790	58781179	peak_1662	390	-	3.8	0.0186209	0.0371535	0.019	utr3	ENSG00000177606	ENST00000371222	protein_coding
JUN	1	58781417	58784047	peak_1663	2631	-	8.67	1e-147	1e-145	1e-147	cds	ENSG00000177606	ENST00000371222	protein_coding
CYP2J2	1	59893307	59926773	peak_1664	33467	-	7.6	0.0446684	0.445656	0.045	cds	ENSG00000134716	ENST00000469406	nonsense_mediated_decay
TM2D1	1	61683500	61699622	peak_1665	16123	-	5.7	0.0338844	0.0616595	0.034	cds	ENSG00000162604	ENST00000606498	protein_coding
DOCK7	1	62455415	62475877	peak_1666	20463	-	5.32	0.000371535	0.00162181	0.00037	cds	ENSG00000116641	ENST00000454575	protein_coding
DOCK7	1	62476119	62586541	peak_1667	110423	-	13.3	8.51138e-05	0.000489779	8.5e-05	cds	ENSG00000116641	ENST00000634929	protein_coding
DOCK7	1	62625176	62628264	peak_1668	3089	-	7.6	0.00338844	0.01	0.0034	cds	ENSG00000116641	ENST00000464312	non_stop_decay
DOCK7	1	62628473	62688386	peak_1669	59914	-	11.4	2.95121e-05	0.000204174	3e-05	cds	ENSG00000116641	ENST00000404627	protein_coding
ITGB3BP	1	63454425	63510077	peak_1670	55653	-	2.11	0.00467735	0.0125893	0.0047	cds	ENSG00000142856	ENST00000271002	protein_coding
JAK1	1	64838069	64844842	peak_1671	6774	-	10.9	3.80189e-08	5.12861e-07	3.8e-08	cds	ENSG00000162434	ENST00000671954	protein_coding
JAK1	1	64845583	64876415	peak_1672	30833	-	12.3	1.44544e-07	1.77828e-06	1.4e-07	cds	ENSG00000162434	ENST00000672247	protein_coding
JAK1	1	64879025	64883281	peak_1673	4257	-	9.5	0.0177828	0.257632	0.018	cds	ENSG00000162434	ENST00000672179	protein_coding
JAK1	1	64883370	65067724	peak_1674	184355	-	7.6	0.0416869	0.445656	0.042	cds	ENSG00000162434	ENST00000672179	protein_coding
WDR78	1	66812884	66871444	peak_1675	58561	-	7.6	0.0446684	0.445656	0.045	cds	ENSG00000152763	ENST00000371026	protein_coding
SLC35D1	1	67001832	67002581	peak_1676	750	-	3.8	0.0371535	0.0660693	0.037	utr3	ENSG00000116704	ENST00000235345	protein_coding
SLC35D1	1	67002789	67004316	peak_1677	1528	-	7.6	0.0446684	0.445656	0.045	utr3	ENSG00000116704	ENST00000235345	protein_coding
SERBP1	1	67407809	67408229	peak_1678	421	-	4.75	0.0186209	0.0371535	0.019	utr3	ENSG00000142864	ENST00000370994	protein_coding
SERBP1	1	67408438	67409008	peak_1679	571	-	7.6	0.0446684	0.149624	0.045	utr3	ENSG00000142864	ENST00000370994	protein_coding
SERBP1	1	67410115	67410296	peak_1680	182	-	2.85	0.0125893	0.0281838	0.013	utr3	ENSG00000142864	ENST00000370994	protein_coding
SERBP1	1	67410504	67410715	peak_1681	212	-	3.04	0.0338844	0.0616595	0.034	utr3	ENSG00000142864	ENST00000370994	protein_coding
SERBP1	1	67412061	67430415	peak_1682	18355	-	2.91	1e-127	1e-124	1e-127	cds	ENSG00000142864	ENST00000370994	protein_coding
GNG12	1	67703507	67704285	peak_1683	779	-	2.53	0.020893	0.0416869	0.021	utr3	ENSG00000172380	ENST00000370982	protein_coding
WLS	1	68126123	68145956	peak_1684	19834	-	3.53	0.00363078	0.0104713	0.0036	cds	ENSG00000116729	ENST00000262348	protein_coding
WLS	1	68148620	68186564	peak_1685	37945	-	3.38	0.000954993	0.00346737	0.00095	cds	ENSG00000116729	ENST00000370976	protein_coding
WLS	1	68193920	68233120	peak_1686	39201	-	2.66	0.00030903	0.00144544	0.00031	cds	ENSG00000116729	ENST00000370971	protein_coding
DEPDC1	1	68474151	68475348	peak_1687	1198	-	3.8	0.00338844	0.01	0.0034	utr3	ENSG00000024526	ENST00000370966	protein_coding
DEPDC1	1	68476602	68477888	peak_1688	1287	-	3.8	0.00380189	0.0107152	0.0038	cds	ENSG00000024526	ENST00000370966	protein_coding
DEPDC1	1	68482776	68488419	peak_1689	5644	-	5.7	0.0194984	0.262422	0.019	cds	ENSG00000024526	ENST00000489862	nonsense_mediated_decay
DEPDC1	1	68488919	68494517	peak_1690	5599	-	1.8	0.0245471	0.047863	0.025	cds	ENSG00000024526	ENST00000370966	protein_coding
LRRC40	1	70159360	70189104	peak_1691	29745	-	3.8	0.0169824	0.0354813	0.017	cds	ENSG00000066557	ENST00000370952	protein_coding
LRRC40	1	70189163	70205579	peak_1692	16417	-	1.65	0.0398107	0.0691831	0.04	cds	ENSG00000066557	ENST00000370952	protein_coding
ANKRD13C	1	70262567	70306245	peak_1693	43679	-	7.6	1.86209e-06	1.8197e-05	1.9e-06	cds	ENSG00000118454	ENST00000262346	protein_coding
ANKRD13C	1	70315538	70354344	peak_1694	38807	-	4.75	0.0380189	0.0660693	0.038	cds	ENSG00000118454	ENST00000262346	protein_coding
ANKRD13C	1	70354433	70354734	peak_1695	302	-	7.6	0.0169824	0.0354813	0.017	utr5	ENSG00000118454	ENST00000262346	protein_coding
ZRANB2	1	71063290	71064219	peak_1696	930	-	7.6	0.0446684	0.445656	0.045	utr3	ENSG00000132485	ENST00000370920	protein_coding
ZRANB2	1	71064637	71081289	peak_1697	16653	-	9.5	3.98107e-70	7.94328e-68	4e-70	cds	ENSG00000132485	ENST00000254821	protein_coding
CRYZ	1	74707192	74719263	peak_1698	12072	-	3.32	0.0338844	0.0616595	0.034	cds	ENSG00000116791	ENST00000340866	protein_coding
CRYZ	1	74723156	74733408	peak_1699	10253	-	3.8	0.0489779	0.0831764	0.049	cds	ENSG00000116791	ENST00000340866	protein_coding
SLC44A5	1	75202130	75541473	peak_1700	339344	-	11.4	0.00676083	0.133045	0.0068	cds	ENSG00000137968	ENST00000370855	protein_coding
PIGK	1	77091055	77091895	peak_1701	841	-	9.5	0.0177828	0.149624	0.018	utr3	ENSG00000142892	ENST00000445065	protein_coding
PIGK	1	77092044	77153964	peak_1702	61921	-	4.18	0.00288403	0.00870964	0.0029	cds	ENSG00000142892	ENST00000370812	protein_coding
PIGK	1	77154352	77219310	peak_1703	64959	-	2.74	3.23594e-05	0.000218776	3.2e-05	cds	ENSG00000142892	ENST00000359130	protein_coding
ZZZ3	1	77563104	77563554	peak_1704	451	-	7.6	0.0446684	0.445656	0.045	utr3	ENSG00000036549	ENST00000370801	protein_coding
ZZZ3	1	77565618	77568454	peak_1705	2837	-	3.45	0.000354813	0.00162181	0.00035	cds	ENSG00000036549	ENST00000370801	protein_coding
ZZZ3	1	77581848	77633376	peak_1706	51529	-	17.1	7.94328e-05	0.000457088	7.9e-05	cds	ENSG00000036549	ENST00000370801	protein_coding
ZZZ3	1	77641604	77683419	peak_1707	41816	-	9.5	0.0177828	0.257632	0.018	utr5	ENSG00000036549	ENST00000370798	protein_coding
USP33	1	77696972	77722083	peak_1708	25112	-	3.8	0.0245471	0.047863	0.025	cds	ENSG00000077254	ENST00000481579	protein_coding
USP33	1	77723395	77730679	peak_1709	7285	-	4.27	1.04713e-09	1.8197e-08	1e-09	cds	ENSG00000077254	ENST00000370794	protein_coding
USP33	1	77734352	77739397	peak_1710	5046	-	1.9	0.0275423	0.0524807	0.028	cds	ENSG00000077254	ENST00000370794	protein_coding
USP33	1	77741657	77745539	peak_1711	3883	-	6.65	0.00812831	0.131522	0.0081	cds	ENSG00000077254	ENST00000370792	protein_coding
USP33	1	77746448	77759673	peak_1712	13226	-	7.6	0.0446684	0.131522	0.045	utr5	ENSG00000077254	ENST00000524536	protein_coding
FUBP1	1	77945763	77946873	peak_1713	1111	-	7.6	0.0446684	0.445656	0.045	utr3	ENSG00000162613	ENST00000370768	protein_coding
FUBP1	1	77948430	77948881	peak_1714	452	-	11.4	0.00676083	0.0199526	0.0068	cds	ENSG00000162613	ENST00000370767	protein_coding
FUBP1	1	77949180	77978930	peak_1715	29751	-	3.8	7.94328e-24	3.98107e-22	7.9e-24	cds	ENSG00000162613	ENST00000294623	nonsense_mediated_decay
TTLL7	1	83869539	83887208	peak_1716	17670	-	9.5	0.0177828	0.257632	0.018	cds	ENSG00000137941	ENST00000260505	protein_coding
TTLL7	1	83906428	83921362	peak_1717	14935	-	3.8	0.0489779	0.0831764	0.049	cds	ENSG00000137941	ENST00000474957	nonsense_mediated_decay
TTLL7	1	83937953	83952368	peak_1718	14416	-	7.6	0.0446684	0.445656	0.045	cds	ENSG00000137941	ENST00000480174	nonsense_mediated_decay
GNG5	1	84498471	84506229	peak_1719	7759	-	6.65	0.00162181	0.00537032	0.0016	cds	ENSG00000174021	ENST00000370641	protein_coding
CTBS	1	84549610	84551169	peak_1720	1560	-	5.7	0.0194984	0.262422	0.019	utr3	ENSG00000117151	ENST00000370630	protein_coding
CTBS	1	84552697	84565896	peak_1721	13200	-	9.5	0.0177828	0.257632	0.018	cds	ENSG00000117151	ENST00000370630	protein_coding
SSX2IP	1	84644574	84645352	peak_1722	779	-	11.4	0.00676083	0.133045	0.0068	utr3	ENSG00000117155	ENST00000342203	protein_coding
SSX2IP	1	84645411	84646011	peak_1723	601	-	9.5	0.0177828	0.257632	0.018	utr3	ENSG00000117155	ENST00000342203	protein_coding
SSX2IP	1	84646279	84647028	peak_1724	750	-	3.17	0.0338844	0.0616595	0.034	utr3	ENSG00000117155	ENST00000342203	protein_coding
SSX2IP	1	84649737	84650515	peak_1725	779	-	4.75	0.0446684	0.345144	0.045	cds	ENSG00000117155	ENST00000603677	protein_coding
SSX2IP	1	84655849	84662262	peak_1726	6414	-	2.12	0.00812831	0.0199526	0.0081	cds	ENSG00000117155	ENST00000481102	nonsense_mediated_decay
SSX2IP	1	84662351	84670651	peak_1727	8301	-	2.01	0.00125893	0.00457088	0.0013	cds	ENSG00000117155	ENST00000481102	nonsense_mediated_decay
LPAR3	1	84812739	84893206	peak_1728	80468	-	8.55	0.000776247	0.00295121	0.00078	cds	ENSG00000171517	ENST00000370611	protein_coding
MCOLN2	1	84925582	84965668	peak_1729	40087	-	7.6	0.0446684	0.445656	0.045	cds	ENSG00000153898	ENST00000370608	protein_coding
MCOLN3	1	85018589	85019098	peak_1730	510	-	7.6	0.0446684	0.445656	0.045	utr3	ENSG00000055732	ENST00000370589	protein_coding
SYDE2	1	85159038	85178178	peak_1731	19141	-	13.3	0.0025704	0.0645654	0.0026	cds	ENSG00000097096	ENST00000341460	protein_coding
SYDE2	1	85182868	85201016	peak_1732	18149	-	13.3	0.0025704	0.0645654	0.0026	cds	ENSG00000097096	ENST00000341460	protein_coding
C1orf52	1	85252637	85258609	peak_1733	5973	-	2.04	0.0301995	0.0562341	0.03	cds	ENSG00000162642	ENST00000344356	protein_coding
C1orf52	1	85259422	85259662	peak_1734	241	-	3.8	0.00380189	0.0107152	0.0038	cds	ENSG00000162642	ENST00000344356	protein_coding
DDAH1	1	85321537	85578363	peak_1735	256827	-	5.7	0.00660693	0.0169824	0.0066	cds	ENSG00000153904	ENST00000284031	protein_coding
ZNHIT6	1	85652562	85653072	peak_1736	511	-	3.8	0.0169824	0.0354813	0.017	utr3	ENSG00000117174	ENST00000431532	protein_coding
ZNHIT6	1	85706091	85708433	peak_1737	2343	-	5.26	3.98107e-68	7.94328e-66	4e-68	cds	ENSG00000117174	ENST00000370574	protein_coding
COL24A1	1	85842115	85889582	peak_1738	47468	-	9.5	0.0177828	0.257632	0.018	cds	ENSG00000171502	ENST00000370571	protein_coding
ODF2L	1	86350716	86351016	peak_1739	301	-	5.7	0.00870964	0.0199526	0.0087	utr3	ENSG00000122417	ENST00000317336	protein_coding
ODF2L	1	86351285	86352095	peak_1740	811	-	13.3	0.0025704	0.0107152	0.0026	utr3	ENSG00000122417	ENST00000317336	protein_coding
ODF2L	1	86352153	86386081	peak_1741	33929	-	5.7	0.000112202	0.000616595	0.00011	cds	ENSG00000122417	ENST00000370566	protein_coding
SELENOF	1	86862444	86863040	peak_1742	597	-	2.07	0.0467735	0.0794328	0.047	utr3	ENSG00000183291	ENST00000331835	protein_coding
SELENOF	1	86914215	86914424	peak_1743	210	-	7.6	0.00812831	0.0199526	0.0081	utr5	ENSG00000183291	ENST00000611507	protein_coding
GTF2B	1	88852632	88859887	peak_1744	7256	-	7.6	0.0446684	0.170216	0.045	cds	ENSG00000137947	ENST00000370500	protein_coding
GTF2B	1	88859975	88891589	peak_1745	31615	-	2.85	0.00537032	0.0144544	0.0054	cds	ENSG00000137947	ENST00000370500	protein_coding
RBMXL1	1	88949144	88992953	peak_1746	43810	-	5.7	0.00812831	0.0199526	0.0081	cds	ENSG00000213516	ENST00000399794	protein_coding
RBMXL1	1	88981579	88984003	peak_1747	2425	-	9.5	0.00331131	0.0199526	0.0033	cds	ENSG00000213516	ENST00000399794	protein_coding
GBP2	1	89108200	89114075	peak_1748	5876	-	9.5	0.0177828	0.257632	0.018	cds	ENSG00000162645	ENST00000370466	protein_coding
BARHL2	1	90711834	90717124	peak_1749	5291	-	7.6	0.00398107	0.0107152	0.004	cds	ENSG00000143032	ENST00000370445	protein_coding
ZNF644	1	90915297	90916016	peak_1750	720	-	7.6	0.0446684	0.445656	0.045	utr3	ENSG00000122482	ENST00000370440	protein_coding
ZNF644	1	90916314	90916555	peak_1751	242	-	7.6	0.00331131	0.0199526	0.0033	utr3	ENSG00000122482	ENST00000361321	protein_coding
ZNF644	1	90937573	90938413	peak_1752	841	-	7.6	0.0446684	0.170216	0.045	cds	ENSG00000122482	ENST00000337393	protein_coding
ZNF644	1	90938562	90938802	peak_1753	241	-	2.37	0.040738	0.0707946	0.041	cds	ENSG00000122482	ENST00000337393	protein_coding
ZNF644	1	90939130	90940298	peak_1754	1169	-	3.8	0.00831764	0.0199526	0.0083	cds	ENSG00000122482	ENST00000337393	protein_coding
ZNF644	1	90940387	90940926	peak_1755	540	-	2.44	0.0467735	0.0794328	0.047	cds	ENSG00000122482	ENST00000337393	protein_coding
TGFBR3	1	91712442	91720180	peak_1756	7739	-	13.3	0.0025704	0.0645654	0.0026	cds	ENSG00000069702	ENST00000370399	protein_coding
GLMN	1	92246401	92266573	peak_1757	20173	-	7.6	0.0446684	0.445656	0.045	cds	ENSG00000174842	ENST00000370360	protein_coding
GLMN	1	92267938	92288952	peak_1758	21015	-	9.5	0.0177828	0.257632	0.018	cds	ENSG00000174842	ENST00000370360	protein_coding
GLMN	1	92289010	92298987	peak_1759	9978	-	3.17	0.00794328	0.0194984	0.0079	cds	ENSG00000174842	ENST00000370360	protein_coding
GFI1	1	92475636	92476174	peak_1760	539	-	7.6	0.0446684	0.445656	0.045	cds	ENSG00000162676	ENST00000370332	protein_coding
GFI1	1	92480620	92483765	peak_1761	3146	-	9.5	0.0177828	0.257632	0.018	cds	ENSG00000162676	ENST00000370332	protein_coding
EVI5	1	92510313	92510704	peak_1762	392	-	11.4	0.00676083	0.133045	0.0068	utr3	ENSG00000067208	ENST00000370331	protein_coding
EVI5	1	92512261	92694300	peak_1763	182040	-	3.8	0.00831764	0.0199526	0.0083	cds	ENSG00000067208	ENST00000540033	protein_coding
EVI5	1	92704555	92792404	peak_1764	87850	-	9.5	0.000112202	0.000616595	0.00011	cds	ENSG00000067208	ENST00000370331	protein_coding
DIPK1A	1	92847284	92961522	peak_1765	114239	-	5.7	0.0194984	0.262422	0.019	cds	ENSG00000154511	ENST00000370310	protein_coding
TMED5	1	93149741	93150341	peak_1766	601	-	5.7	0.0194984	0.262422	0.019	utr3	ENSG00000117500	ENST00000370282	protein_coding
TMED5	1	93150699	93151119	peak_1767	421	-	5.7	0.00380189	0.0107152	0.0038	utr3	ENSG00000117500	ENST00000370282	protein_coding
TMED5	1	93153393	93153903	peak_1768	511	-	2.44	0.0489779	0.0831764	0.049	utr3	ENSG00000117500	ENST00000370290	nonsense_mediated_decay
TMED5	1	93154530	93160180	peak_1769	5651	-	2.99	0.00371535	0.0107152	0.0037	cds	ENSG00000117500	ENST00000370282	protein_coding
BCAR3	1	93561740	93571774	peak_1770	10035	-	7.6	0.0446684	0.445656	0.045	cds	ENSG00000137936	ENST00000370247	protein_coding
DNTTIP2	1	93869600	93872215	peak_1771	2616	-	3.8	0.0269153	0.0512861	0.027	cds	ENSG00000067334	ENST00000436063	protein_coding
DNTTIP2	1	93875705	93876429	peak_1772	725	-	1.8	0.0323594	0.060256	0.032	cds	ENSG00000067334	ENST00000436063	protein_coding
DNTTIP2	1	93876638	93877386	peak_1773	749	-	20.9	4.57088e-05	0.000281838	4.6e-05	cds	ENSG00000067334	ENST00000436063	protein_coding
DNTTIP2	1	93877444	93879206	peak_1774	1763	-	2.32	0.00245471	0.00758578	0.0025	cds	ENSG00000067334	ENST00000436063	protein_coding
GCLM	1	93894662	93901585	peak_1775	6924	-	7.6	0.0446684	0.445656	0.045	cds	ENSG00000023909	ENST00000615724	protein_coding
ARHGAP29	1	94174087	94174447	peak_1776	361	-	5.7	0.0194984	0.262422	0.019	cds	ENSG00000137962	ENST00000260526	protein_coding
ARHGAP29	1	94174656	94189352	peak_1777	14697	-	9.5	0.0177828	0.257632	0.018	cds	ENSG00000137962	ENST00000552844	nonsense_mediated_decay
ARHGAP29	1	94201829	94203112	peak_1778	1284	-	3.8	0.0416869	0.149624	0.042	cds	ENSG00000137962	ENST00000370217	protein_coding
F3	1	94529172	94541580	peak_1779	12409	-	9.5	0.0154882	0.0331131	0.015	cds	ENSG00000117525	ENST00000334047	protein_coding
CNN3	1	94896948	94897513	peak_1780	566	-	11.4	0.00676083	0.133045	0.0068	utr3	ENSG00000117519	ENST00000394202	protein_coding
CNN3	1	94897661	94898048	peak_1781	388	-	1.9	0.0109648	0.0245471	0.011	cds	ENSG00000117519	ENST00000394202	protein_coding
CNN3	1	94903521	94927074	peak_1782	23554	-	6.65	0.00812831	0.0831764	0.0081	cds	ENSG00000117519	ENST00000394202	protein_coding
SASS6	1	100105786	100132751	peak_1783	26966	-	9.5	7.4131e-06	6.16595e-05	7.4e-06	cds	ENSG00000156876	ENST00000287482	protein_coding
DBT	1	100188477	100189137	peak_1784	661	-	9.5	0.000141254	0.000724436	0.00014	utr3	ENSG00000137992	ENST00000370132	protein_coding
DBT	1	100189196	100192135	peak_1785	2940	-	9.5	0.0177828	0.257632	0.018	utr3	ENSG00000137992	ENST00000370132	protein_coding
DBT	1	100192464	100193185	peak_1786	722	-	7.6	0.00331131	0.0199526	0.0033	utr3	ENSG00000137992	ENST00000370132	protein_coding
DBT	1	100193993	100194983	peak_1787	991	-	7.6	0.0446684	0.445656	0.045	utr3	ENSG00000137992	ENST00000370132	protein_coding
DBT	1	100195522	100216049	peak_1788	20528	-	13.3	0.0025704	0.0645654	0.0026	cds	ENSG00000137992	ENST00000370132	protein_coding
DBT	1	100216107	100218744	peak_1789	2638	-	11.4	0.00676083	0.0933254	0.0068	cds	ENSG00000137992	ENST00000370132	protein_coding
EXTL2	1	100877575	100877843	peak_1790	269	-	7.6	0.0446684	0.445656	0.045	cds	ENSG00000162694	ENST00000416479	protein_coding
DPH5	1	100989979	101025784	peak_1791	35806	-	3.8	0.00281838	0.00851138	0.0028	cds	ENSG00000117543	ENST00000488176	protein_coding
VAV3	1	107571160	107576421	peak_1792	5262	-	9.5	0.0177828	0.257632	0.018	cds	ENSG00000134215	ENST00000370056	protein_coding
VAV3	1	107596215	107704621	peak_1793	108407	-	9.5	0.0177828	0.257632	0.018	cds	ENSG00000134215	ENST00000370056	protein_coding
SLC25A24	1	108136824	108156796	peak_1794	19973	-	13.3	0.0025704	0.0645654	0.0026	cds	ENSG00000085491	ENST00000565488	protein_coding
SLC25A24	1	108157520	108192817	peak_1795	35298	-	3.8	0.00489779	0.0128825	0.0049	cds	ENSG00000085491	ENST00000565488	protein_coding
CLCC1	1	108934142	108938298	peak_1796	4157	-	3.8	0.000812831	0.0030903	0.00081	cds	ENSG00000121940	ENST00000674849	protein_coding
CLCC1	1	108939684	108943914	peak_1797	4231	-	2.85	0.0301995	0.0562341	0.03	cds	ENSG00000121940	ENST00000675571	protein_coding
CLCC1	1	108947654	108950473	peak_1798	2820	-	2.53	0.018197	0.0371535	0.018	cds	ENSG00000121940	ENST00000675508	protein_coding
WDR47	1	108970213	108995620	peak_1799	25408	-	11.4	9.33254e-06	7.58578e-05	9.3e-06	cds	ENSG00000085433	ENST00000357672	protein_coding
WDR47	1	108995828	109041874	peak_1800	46047	-	9.5	0.0177828	0.104232	0.018	cds	ENSG00000085433	ENST00000357672	protein_coding
TAF13	1	109066214	109076003	peak_1801	9790	-	1.71	0.000186209	0.000912011	0.00019	cds	ENSG00000197780	ENST00000461096	nonsense_mediated_decay
PSRC1	1	109279793	109281185	peak_1802	1393	-	9.5	0.000676083	0.00269153	0.00068	cds	ENSG00000134222	ENST00000409138	protein_coding
PSRC1	1	109281879	109283186	peak_1803	1308	-	5.7	0.000851138	0.00316228	0.00085	cds	ENSG00000134222	ENST00000369907	protein_coding
SORT1	1	109309567	109309957	peak_1804	391	-	7.6	0.0446684	0.445656	0.045	utr3	ENSG00000134243	ENST00000538502	protein_coding
SORT1	1	109310075	109310525	peak_1805	451	-	11.4	0.00676083	0.133045	0.0068	utr3	ENSG00000134243	ENST00000256637	protein_coding
SORT1	1	109311720	109312080	peak_1806	361	-	9.5	0.00812831	0.151008	0.0081	utr3	ENSG00000134243	ENST00000256637	protein_coding
SORT1	1	109312139	109312708	peak_1807	570	-	3.17	0.0154882	0.0331131	0.015	utr3	ENSG00000134243	ENST00000256637	protein_coding
SORT1	1	109313006	109313814	peak_1808	809	-	3.99	8.91251e-05	0.000501187	8.9e-05	utr3	ENSG00000134243	ENST00000256637	protein_coding
SORT1	1	109314022	109323009	peak_1809	8988	-	8.23	0.000112202	0.000616595	0.00011	cds	ENSG00000134243	ENST00000256637	protein_coding
SORT1	1	109342101	109354413	peak_1810	12313	-	3.8	0.0416869	0.104232	0.042	cds	ENSG00000134243	ENST00000256637	protein_coding
SORT1	1	109389777	109397709	peak_1811	7933	-	9.5	0.0177828	0.257632	0.018	cds	ENSG00000134243	ENST00000471996	nonsense_mediated_decay
PSMA5	1	109402022	109426100	peak_1812	24079	-	3.11	0.000616595	0.00251189	0.00062	cds	ENSG00000143106	ENST00000271308	protein_coding
AMIGO1	1	109504177	109504746	peak_1813	570	-	9.5	0.0177828	0.257632	0.018	utr3	ENSG00000181754	ENST00000369864	protein_coding
AMIGO1	1	109504805	109509738	peak_1814	4934	-	15.2	0.000954993	0.0301995	0.00095	cds	ENSG00000181754	ENST00000369864	protein_coding
GSTM3	1	109734379	109734739	peak_1815	361	-	2.85	0.0269153	0.0512861	0.027	utr3	ENSG00000134202	ENST00000361066	protein_coding
GSTM3	1	109737040	109741038	peak_1816	3999	-	20.9	4.57088e-05	0.000281838	4.6e-05	cds	ENSG00000134202	ENST00000361066	protein_coding
ALX3	1	110059869	110070672	peak_1817	10804	-	7.6	0.0446684	0.445656	0.045	cds	ENSG00000156150	ENST00000647563	protein_coding
LAMTOR5	1	110403965	110407148	peak_1818	3184	-	2.44	0.0489779	0.0831764	0.049	cds	ENSG00000134248	ENST00000602858	protein_coding
KCNA3	1	110672464	110674940	peak_1819	2477	-	7.6	0.0446684	0.445656	0.045	cds	ENSG00000177272	ENST00000369769	protein_coding
LRIF1	1	110948147	110951301	peak_1820	3155	-	3.04	0.000229087	0.00109648	0.00023	cds	ENSG00000121931	ENST00000369763	protein_coding
LRIF1	1	110951988	110952797	peak_1821	810	-	7.6	0.0446684	0.445656	0.045	cds	ENSG00000121931	ENST00000369763	protein_coding
DRAM2	1	111137554	111139828	peak_1822	2275	-	11.4	0.00676083	0.0354813	0.0068	utr5	ENSG00000156171	ENST00000286692	protein_coding
WDR77	1	111439889	111443388	peak_1823	3500	-	20.9	4.57088e-05	0.000281838	4.6e-05	cds	ENSG00000116455	ENST00000449340	protein_coding
WDR77	1	111447489	111449256	peak_1824	1768	-	7.6	0.00812831	0.151008	0.0081	cds	ENSG00000116455	ENST00000235090	protein_coding
INKA2	1	111722063	111739275	peak_1825	17213	-	7.6	0.0446684	0.445656	0.045	cds	ENSG00000197852	ENST00000357260	protein_coding
ST7L	1	112524801	112540847	peak_1826	16047	-	9.5	0.0177828	0.257632	0.018	cds	ENSG00000007341	ENST00000360743	protein_coding
ST7L	1	112555897	112591549	peak_1827	35653	-	4.75	0.0416869	0.445656	0.042	cds	ENSG00000007341	ENST00000490715	nonsense_mediated_decay
RHOC	1	112701126	112704311	peak_1828	3186	-	6.65	1.99526e-06	1.94984e-05	2e-06	cds	ENSG00000155366	ENST00000369636	protein_coding
AL603832.3	1	112702647	112705118	peak_1829	2472	-	5.7	0.00060256	0.00245471	0.0006	cds	ENSG00000271810	ENST00000605933	protein_coding
PPM1J	1	112710843	112715477	peak_1830	4635	-	11.4	0.00676083	0.133045	0.0068	cds	ENSG00000155367	ENST00000482367	nonsense_mediated_decay
SLC16A1	1	112912445	112913224	peak_1831	780	-	11.4	0.00288403	0.00870964	0.0029	utr3	ENSG00000155380	ENST00000538576	protein_coding
SLC16A1	1	112913643	112917374	peak_1832	3732	-	2.31	1.90546e-08	2.75423e-07	1.9e-08	cds	ENSG00000155380	ENST00000369626	protein_coding
SLC16A1	1	112917463	112922098	peak_1833	4636	-	3.32	0.00660693	0.0169824	0.0066	cds	ENSG00000155380	ENST00000369626	protein_coding
SLC16A1	1	112929115	112955293	peak_1834	26179	-	2.66	0.0371535	0.0660693	0.037	cds	ENSG00000155380	ENST00000429288	protein_coding
SLC16A1	1	112955382	112957013	peak_1835	1632	-	4.51	8.91251e-05	0.000501187	8.9e-05	utr5	ENSG00000155380	ENST00000458229	protein_coding
PHTF1	1	113711977	113726554	peak_1836	14578	-	3.11	0.00104713	0.00380189	0.001	cds	ENSG00000116793	ENST00000393357	protein_coding
RSBN1	1	113762610	113763689	peak_1837	1080	-	5.7	0.0446684	0.445656	0.045	utr3	ENSG00000081019	ENST00000612242	protein_coding
RSBN1	1	113766113	113797725	peak_1838	31613	-	7.6	0.00162181	0.00537032	0.0016	cds	ENSG00000081019	ENST00000615321	protein_coding
RSBN1	1	113797874	113812027	peak_1839	14154	-	4.75	0.000758578	0.00295121	0.00076	cds	ENSG00000081019	ENST00000612242	protein_coding
AP4B1	1	113895116	113896373	peak_1840	1258	-	5.7	0.0416869	0.445656	0.042	cds	ENSG00000134262	ENST00000256658	protein_coding
TRIM33	1	114394375	114395364	peak_1841	990	-	7.6	0.0446684	0.445656	0.045	utr3	ENSG00000197323	ENST00000358465	protein_coding
TRIM33	1	114395542	114396142	peak_1842	601	-	5.7	0.0446684	0.445656	0.045	utr3	ENSG00000197323	ENST00000358465	protein_coding
TRIM33	1	114397009	114427256	peak_1843	30248	-	8.55	0.000141254	0.000724436	0.00014	cds	ENSG00000197323	ENST00000358465	protein_coding
TRIM33	1	114427798	114510874	peak_1844	83077	-	11.4	0.000128825	0.000676083	0.00013	cds	ENSG00000197323	ENST00000369543	protein_coding
BCAS2	1	114575675	114581615	peak_1845	5941	-	2.44	0.0158489	0.0338844	0.016	cds	ENSG00000116752	ENST00000369541	protein_coding
DENND2C	1	114604933	114608827	peak_1846	3895	-	7.6	0.0446684	0.445656	0.045	cds	ENSG00000175984	ENST00000393276	protein_coding
DENND2C	1	114623541	114625556	peak_1847	2016	-	7.6	0.0446684	0.445656	0.045	cds	ENSG00000175984	ENST00000393276	protein_coding
DENND2C	1	114625973	114645527	peak_1848	19555	-	3.32	0.0380189	0.0660693	0.038	cds	ENSG00000175984	ENST00000393276	protein_coding
NRAS	1	114705094	114705632	peak_1849	539	-	9.5	0.0177828	0.257632	0.018	utr3	ENSG00000213281	ENST00000369535	protein_coding
NRAS	1	114706377	114706885	peak_1850	509	-	2.53	0.0489779	0.0831764	0.049	utr3	ENSG00000213281	ENST00000369535	protein_coding
NRAS	1	114707510	114707899	peak_1851	390	-	7.6	0.0194984	0.262422	0.019	utr3	ENSG00000213281	ENST00000369535	protein_coding
NRAS	1	114708608	114716771	peak_1852	8164	-	2.05	0.00316228	0.00933254	0.0032	cds	ENSG00000213281	ENST00000369535	protein_coding
CSDE1	1	114716912	114717602	peak_1853	691	-	7.6	0.000275423	0.00128825	0.00028	utr3	ENSG00000009307	ENST00000339438	protein_coding
CSDE1	1	114717840	114739892	peak_1854	22053	-	2.85	2.51189e-24	1.25893e-22	2.5e-24	cds	ENSG00000009307	ENST00000610726	protein_coding
CSDE1	1	114741645	114758676	peak_1855	17032	-	7.6	7.94328e-13	1.58489e-11	7.9e-13	cds	ENSG00000009307	ENST00000610726	protein_coding
SIKE1	1	114770316	114771154	peak_1856	839	-	5.7	0.000776247	0.00295121	0.00078	utr3	ENSG00000052723	ENST00000369528	protein_coding
SIKE1	1	114771423	114772291	peak_1857	869	-	11.4	0.00676083	0.133045	0.0068	utr3	ENSG00000052723	ENST00000369528	protein_coding
SIKE1	1	114772978	114776448	peak_1858	3471	-	7.6	0.0141254	0.030903	0.014	cds	ENSG00000052723	ENST00000369528	protein_coding
SIKE1	1	114779189	114780685	peak_1859	1497	-	1.7	0.000234423	0.00112202	0.00023	cds	ENSG00000052723	ENST00000369528	protein_coding
IGSF3	1	116574578	116575867	peak_1860	1290	-	20.9	4.57088e-05	0.000281838	4.6e-05	utr3	ENSG00000143061	ENST00000369486	protein_coding
IGSF3	1	116576794	116600205	peak_1861	23412	-	5.7	0.0194984	0.0616595	0.019	cds	ENSG00000143061	ENST00000369483	protein_coding
IGSF3	1	116600264	116607968	peak_1862	7705	-	22.8	1.62181e-05	0.000123027	1.6e-05	cds	ENSG00000143061	ENST00000369483	protein_coding
IGSF3	1	116666524	116667755	peak_1863	1232	-	3.42	0.0154882	0.0331131	0.015	utr5	ENSG00000143061	ENST00000369483	protein_coding
TRIM45	1	117112315	117116685	peak_1864	4371	-	13.3	0.0025704	0.0645654	0.0026	cds	ENSG00000134253	ENST00000256649	protein_coding
TRIM45	1	117118062	117122587	peak_1865	4526	-	13.3	0.0025704	0.0645654	0.0026	cds	ENSG00000134253	ENST00000256649	protein_coding
GDAP2	1	117869768	117883539	peak_1866	13772	-	15.2	0.000954993	0.0301995	0.00095	cds	ENSG00000196505	ENST00000369442	protein_coding
GDAP2	1	117886577	117929621	peak_1867	43045	-	4.75	0.0234423	0.0457088	0.023	cds	ENSG00000196505	ENST00000369442	protein_coding
WARS2	1	119031215	119031875	peak_1868	661	-	9.5	0.0177828	0.257632	0.018	utr3	ENSG00000116874	ENST00000369426	protein_coding
ZNF697	1	119620156	119622226	peak_1869	2071	-	11.4	0.00676083	0.0199526	0.0068	utr3	ENSG00000143067	ENST00000421812	protein_coding
ZNF697	1	119622405	119647726	peak_1870	25322	-	19	6.91831e-06	5.7544e-05	6.9e-06	cds	ENSG00000143067	ENST00000421812	protein_coding
NOTCH2	1	119912721	119913201	peak_1871	481	-	5.7	0.0194984	0.262422	0.019	utr3	ENSG00000134250	ENST00000256646	protein_coding
NOTCH2	1	119913350	119915868	peak_1872	2519	-	11.4	0.000204174	0.000977237	0.0002	cds	ENSG00000134250	ENST00000256646	protein_coding
NOTCH2	1	119916196	119919437	peak_1873	3242	-	36.1	1.12202e-08	1.65959e-07	1.1e-08	cds	ENSG00000134250	ENST00000256646	protein_coding
NOTCH2	1	119919526	119922761	peak_1874	3236	-	11.4	0.00676083	0.133045	0.0068	cds	ENSG00000134250	ENST00000256646	protein_coding
NOTCH2	1	119925478	119941698	peak_1875	16221	-	7.6	0.00331131	0.0199526	0.0033	cds	ENSG00000134250	ENST00000256646	protein_coding
NOTCH2	1	119949035	119996654	peak_1876	47620	-	15.2	0.000954993	0.0301995	0.00095	cds	ENSG00000134250	ENST00000579475	protein_coding
NOTCH2	1	120005498	120100688	peak_1877	95191	-	15.2	1.04713e-06	1.09648e-05	1e-06	cds	ENSG00000134250	ENST00000256646	protein_coding
SEC22B	1	120157399	120176520	peak_1878	19122	-	4.75	0.000186209	0.000912011	0.00019	cds	ENSG00000265808	ENST00000578049	protein_coding
FAM72B	1	121167645	121184265	peak_1879	16621	-	7.6	0.0446684	0.445656	0.045	cds	ENSG00000188610	ENST00000369390	protein_coding
NBPF15	1	144421715	144423916	peak_1880	2202	-	7.6	0.0169824	0.0354813	0.017	cds	ENSG00000266338	ENST00000581897	protein_coding
NBPF15	1	144427906	144440151	peak_1881	12246	-	11.4	0.00398107	0.0107152	0.004	cds	ENSG00000266338	ENST00000488031	protein_coding
NBPF15	1	144456716	144461647	peak_1882	4932	-	7.6	0.0446684	0.445656	0.045	utr5	ENSG00000266338	ENST00000488031	protein_coding
SRGAP2B	1	144889179	144955572	peak_1883	66394	-	6.65	4.16869e-05	0.000269153	4.2e-05	cds	ENSG00000196369	ENST00000641863	protein_coding
NBPF20	1	145291637	145405778	peak_1884	114142	-	11.4	0.00676083	0.133045	0.0068	cds	ENSG00000162825	ENST00000369373	protein_coding
RNF115	1	145741592	145742731	peak_1885	1140	-	9.5	0.0177828	0.257632	0.018	utr3	ENSG00000265491	ENST00000582693	protein_coding
RNF115	1	145743988	145744498	peak_1886	511	-	9.5	0.0177828	0.257632	0.018	utr3	ENSG00000265491	ENST00000582693	protein_coding
RNF115	1	145746863	145824095	peak_1887	77233	-	6.65	0.0018197	0.0057544	0.0018	cds	ENSG00000265491	ENST00000582693	protein_coding
PIAS3	1	145848521	145850542	peak_1888	2022	-	9.5	0.0177828	0.257632	0.018	cds	ENSG00000131788	ENST00000393045	protein_coding
RBM8A	1	145922388	145924127	peak_1889	1740	-	7.6	0.0446684	0.445656	0.045	utr3	ENSG00000265241	ENST00000583313	protein_coding
RBM8A	1	145924515	145927484	peak_1890	2970	-	11.4	8.12831e-06	6.60693e-05	8.1e-06	cds	ENSG00000265241	ENST00000583313	protein_coding
LIX1L	1	145933422	145934912	peak_1891	1491	-	15.2	0.000954993	0.0301995	0.00095	utr3	ENSG00000271601	ENST00000604000	protein_coding
LIX1L	1	145935089	145936073	peak_1892	985	-	7.6	0.0446684	0.445656	0.045	utr3	ENSG00000271601	ENST00000604000	protein_coding
LIX1L	1	145942802	145957660	peak_1893	14859	-	7.6	0.0446684	0.445656	0.045	cds	ENSG00000271601	ENST00000604000	protein_coding
ANKRD34A	1	145959440	145961530	peak_1894	2091	-	7.6	0.0446684	0.445656	0.045	cds	ENSG00000272031	ENST00000606888	protein_coding
TXNIP	1	145993120	145993747	peak_1895	628	-	5.7	0.00120226	0.0042658	0.0012	utr3	ENSG00000265972	ENST00000582401	protein_coding
TXNIP	1	145993806	145994721	peak_1896	916	-	10.9	7.4131e-09	1.14815e-07	7.4e-09	cds	ENSG00000265972	ENST00000582401	protein_coding
TXNIP	1	145995169	145996430	peak_1897	1262	-	30.4	5.01187e-10	8.91251e-09	5e-10	cds	ENSG00000265972	ENST00000582401	protein_coding
NBPF10	1	146070363	146126363	peak_1898	56001	-	9.5	0.0177828	0.257632	0.018	cds	ENSG00000271425	ENST00000617010	protein_coding
NBPF10	1	146133658	146142708	peak_1899	9051	-	9.5	0.0177828	0.0660693	0.018	cds	ENSG00000271425	ENST00000583866	protein_coding
PRKAB2	1	147156896	147157464	peak_1900	569	-	2.28	0.00933254	0.0218776	0.0093	utr3	ENSG00000131791	ENST00000254101	protein_coding
PRKAB2	1	147158119	147159344	peak_1901	1226	-	5.7	0.0446684	0.445656	0.045	utr3	ENSG00000131791	ENST00000254101	protein_coding
PRKAB2	1	147159582	147166879	peak_1902	7298	-	9.5	0.0177828	0.257632	0.018	cds	ENSG00000131791	ENST00000254101	protein_coding
ACP6	1	147648363	147652403	peak_1903	4041	-	5.7	0.0194984	0.262422	0.019	cds	ENSG00000162836	ENST00000583509	protein_coding
ACP6	1	147652462	147670524	peak_1904	18063	-	19	7.94328e-05	0.000457088	7.9e-05	cds	ENSG00000162836	ENST00000620634	nonsense_mediated_decay
NBPF11	1	148106216	148122253	peak_1905	16038	-	7.6	0.0446684	0.445656	0.045	cds	ENSG00000263956	ENST00000614015	protein_coding
NBPF14	1	148534717	148559897	peak_1906	25181	-	5.7	0.0194984	0.0660693	0.019	cds	ENSG00000270629	ENST00000619423	protein_coding
NOTCH2NLB	1	148561438	148679742	peak_1907	118305	-	26.6	2.0893e-06	1.99526e-05	2.1e-06	cds	ENSG00000286019	ENST00000593495	protein_coding
NBPF9	1	149071661	149092776	peak_1908	21116	-	11.4	7.94328e-05	0.000457088	7.9e-05	cds	ENSG00000269713	ENST00000584027	protein_coding
H3C13	1	149813224	149813693	peak_1909	470	-	7.6	0.0042658	0.0114815	0.0043	cds	ENSG00000183598	ENST00000331491	protein_coding
H2BC21	1	149884458	149886652	peak_1910	2195	-	2.53	0.00102329	0.00371535	0.001	cds	ENSG00000184678	ENST00000369155	protein_coding
H2AC21	1	149887468	149887965	peak_1911	498	-	2.37	9.33254e-06	7.58578e-05	9.3e-06	cds	ENSG00000184270	ENST00000331128	protein_coding
SV2A	1	149903317	149904365	peak_1912	1049	-	9.5	0.00870964	0.0199526	0.0087	utr3	ENSG00000159164	ENST00000369146	protein_coding
SV2A	1	149908153	149913934	peak_1913	5782	-	17.1	8.91251e-05	0.000501187	8.9e-05	cds	ENSG00000159164	ENST00000369145	protein_coding
SF3B4	1	149923316	149927803	peak_1914	4488	-	5.7	0.0467735	0.0794328	0.047	cds	ENSG00000143368	ENST00000271628	protein_coding
OTUD7B	1	149940296	149941045	peak_1915	750	-	3.8	0.0416869	0.445656	0.042	utr3	ENSG00000264522	ENST00000581312	protein_coding
OTUD7B	1	149941134	149943680	peak_1916	2547	-	13.3	0.0025704	0.00794328	0.0026	utr3	ENSG00000264522	ENST00000581312	protein_coding
OTUD7B	1	149943828	150010726	peak_1917	66899	-	17.1	6.76083e-08	8.91251e-07	6.8e-08	cds	ENSG00000264522	ENST00000581312	protein_coding
ANP32E	1	150218416	150218864	peak_1918	449	-	7.6	0.0446684	0.445656	0.045	utr3	ENSG00000143401	ENST00000583931	protein_coding
ANP32E	1	150219965	150220562	peak_1919	598	-	3.8	0.0186209	0.0371535	0.019	utr3	ENSG00000143401	ENST00000616917	protein_coding
ANP32E	1	150220620	150235948	peak_1920	15329	-	3.83	3.98107e-98	1e-95	4e-98	cds	ENSG00000143401	ENST00000616917	protein_coding
APH1A	1	150266324	150269303	peak_1921	2980	-	15.2	6.91831e-05	0.000416869	6.9e-05	cds	ENSG00000117362	ENST00000369109	protein_coding
MCL1	1	150575176	150575594	peak_1922	419	-	3.8	0.0186209	0.0371535	0.019	utr3	ENSG00000143384	ENST00000369026	protein_coding
MCL1	1	150575683	150576489	peak_1923	807	-	6.65	0.000141254	0.000724436	0.00014	utr3	ENSG00000143384	ENST00000369026	protein_coding
MCL1	1	150577173	150578933	peak_1924	1761	-	3.48	4.2658e-06	3.80189e-05	4.3e-06	cds	ENSG00000143384	ENST00000620947	protein_coding
MCL1	1	150579171	150579649	peak_1925	479	-	22.8	1.62181e-05	0.000123027	1.6e-05	cds	ENSG00000143384	ENST00000369026	protein_coding
ENSA	1	150600850	150622296	peak_1926	21447	-	2.66	0.020893	0.0416869	0.021	cds	ENSG00000143420	ENST00000369016	protein_coding
ENSA	1	150622774	150624485	peak_1927	1712	-	19	0.000125893	0.000660693	0.00013	cds	ENSG00000143420	ENST00000361532	protein_coding
ENSA	1	150624544	150624965	peak_1928	422	-	22.8	1.62181e-05	0.000123027	1.6e-05	utr3	ENSG00000143420	ENST00000356527	protein_coding
ENSA	1	150625174	150625565	peak_1929	392	-	6.65	0.00812831	0.0245471	0.0081	utr3	ENSG00000143420	ENST00000513281	protein_coding
ENSA	1	150625714	150627391	peak_1930	1678	-	1.9	0.0213796	0.042658	0.021	cds	ENSG00000143420	ENST00000361532	protein_coding
ENSA	1	150627510	150629612	peak_1931	2103	-	2.94	2.51189e-05	0.00017378	2.5e-05	cds	ENSG00000143420	ENST00000509582	nonsense_mediated_decay
GOLPH3L	1	150646795	150647303	peak_1932	509	-	7.6	0.0446684	0.445656	0.045	utr3	ENSG00000143457	ENST00000271732	protein_coding
GOLPH3L	1	150648673	150697154	peak_1933	48482	-	3.48	0.0047863	0.0128825	0.0048	cds	ENSG00000143457	ENST00000427665	protein_coding
ARNT	1	150811268	150811748	peak_1934	481	-	2.74	0.0112202	0.025704	0.011	utr3	ENSG00000143437	ENST00000354396	protein_coding
ARNT	1	150812076	150823321	peak_1935	11246	-	7.6	0.00169824	0.00562341	0.0017	cds	ENSG00000143437	ENST00000358595	protein_coding
ARNT	1	150829202	150876588	peak_1936	47387	-	20.9	4.57088e-05	0.000281838	4.6e-05	cds	ENSG00000143437	ENST00000354396	protein_coding
CERS2	1	150965743	150968932	peak_1937	3190	-	13.3	0.00134896	0.00467735	0.0013	cds	ENSG00000143418	ENST00000271688	protein_coding
MINDY1	1	150999452	151006385	peak_1938	6934	-	9.5	0.0177828	0.257632	0.018	cds	ENSG00000143409	ENST00000361738	protein_coding
CDC42SE1	1	151051744	151052847	peak_1939	1104	-	11.4	0.000186209	0.000912011	0.00019	utr3	ENSG00000197622	ENST00000357235	protein_coding
CDC42SE1	1	151054255	151055828	peak_1940	1574	-	2.53	0.000204174	0.000977237	0.0002	cds	ENSG00000197622	ENST00000439374	protein_coding
CDC42SE1	1	151055946	151059713	peak_1941	3768	-	13.3	0.0025704	0.0645654	0.0026	utr5	ENSG00000197622	ENST00000439374	protein_coding
LYSMD1	1	151159747	151165411	peak_1942	5665	-	19	0.000125893	0.000660693	0.00013	cds	ENSG00000163155	ENST00000368908	protein_coding
VPS72	1	151176303	151190213	peak_1943	13911	-	5.7	1.04713e-05	8.31764e-05	1e-05	cds	ENSG00000163159	ENST00000354473	protein_coding
PI4KB	1	151291796	151306270	peak_1944	14475	-	13.3	0.000275423	0.00128825	0.00028	cds	ENSG00000143393	ENST00000368875	protein_coding
PI4KB	1	151307598	151315714	peak_1945	8117	-	3.8	0.0416869	0.445656	0.042	cds	ENSG00000143393	ENST00000368874	protein_coding
PI4KB	1	151316132	151324816	peak_1946	8685	-	6.17	7.76247e-05	0.000457088	7.8e-05	cds	ENSG00000143393	ENST00000368875	protein_coding
PI4KB	1	151326189	151327715	peak_1947	1527	-	9.5	0.00812831	0.149624	0.0081	utr5	ENSG00000143393	ENST00000368874	protein_coding
RFX5	1	151340639	151341118	peak_1948	480	-	4.75	0.0446684	0.445656	0.045	utr3	ENSG00000143390	ENST00000290524	protein_coding
RFX5	1	151342013	151344420	peak_1949	2408	-	7.6	0.000398107	0.00169824	0.0004	cds	ENSG00000143390	ENST00000290524	protein_coding
RFX5	1	151344561	151347357	peak_1950	2797	-	5.7	0.000851138	0.00316228	0.00085	cds	ENSG00000143390	ENST00000452671	protein_coding
POGZ	1	151405571	151430757	peak_1951	25187	-	13.3	0.000204174	0.000977237	0.0002	cds	ENSG00000143442	ENST00000392723	protein_coding
POGZ	1	151442195	151459494	peak_1952	17300	-	7.6	0.0446684	0.445656	0.045	cds	ENSG00000143442	ENST00000439756	protein_coding
MRPL9	1	151760029	151763021	peak_1953	2993	-	6.08	2.04174e-05	0.000144544	2e-05	cds	ENSG00000143436	ENST00000368829	protein_coding
TDRKH	1	151770106	151773885	peak_1954	3780	-	3.32	0.00660693	0.0169824	0.0066	cds	ENSG00000182134	ENST00000440583	protein_coding
TDRKH	1	151773974	151782901	peak_1955	8928	-	32.3	4.36516e-08	6.0256e-07	4.4e-08	cds	ENSG00000182134	ENST00000368825	protein_coding
THEM4	1	151872453	151873323	peak_1956	871	-	7.6	0.0446684	0.445656	0.045	utr3	ENSG00000159445	ENST00000368814	protein_coding
THEM4	1	151873382	151874521	peak_1957	1140	-	7.6	0.0446684	0.445656	0.045	utr3	ENSG00000159445	ENST00000368814	protein_coding
THEM4	1	151890077	151894993	peak_1958	4917	-	4.75	0.0416869	0.445656	0.042	cds	ENSG00000159445	ENST00000471464	nonsense_mediated_decay
S100A10	1	151982914	151983322	peak_1959	409	-	1.9	0.0281838	0.0537032	0.028	cds	ENSG00000197747	ENST00000368809	protein_coding
S100A11	1	152032505	152037004	peak_1960	4500	-	3.8	1.99526e-06	1.94984e-05	2e-06	cds	ENSG00000163191	ENST00000271638	protein_coding
TCHH	1	152109424	152110561	peak_1961	1138	-	34.2	3.16228e-08	4.36516e-07	3.2e-08	cds	ENSG00000159450	ENST00000614923	protein_coding
TCHH	1	152110620	152111279	peak_1962	660	-	7.6	0.0446684	0.445656	0.045	cds	ENSG00000159450	ENST00000614923	protein_coding
S100A13	1	153618798	153626435	peak_1963	7638	-	9.5	1.09648e-06	1.12202e-05	1.1e-06	cds	ENSG00000189171	ENST00000392623	protein_coding
ILF2	1	153661787	153671028	peak_1964	9242	-	5.7	1.25893e-45	1.58489e-43	1.3e-45	cds	ENSG00000143621	ENST00000368681	protein_coding
GATAD2B	1	153789029	153805902	peak_1965	16874	-	13.3	0.0025704	0.0645654	0.0026	cds	ENSG00000143614	ENST00000637918	protein_coding
GATAD2B	1	153805991	153807971	peak_1966	1981	-	9.5	0.000831764	0.0030903	0.00083	utr3	ENSG00000143614	ENST00000368655	protein_coding
GATAD2B	1	153808090	153809500	peak_1967	1411	-	17.1	1.69824e-05	0.000125893	1.7e-05	utr3	ENSG00000143614	ENST00000368655	protein_coding
GATAD2B	1	153809619	153809950	peak_1968	332	-	5.7	0.0194984	0.262422	0.019	utr3	ENSG00000143614	ENST00000368655	protein_coding
GATAD2B	1	153810038	153811819	peak_1969	1782	-	3.32	0.0380189	0.0660693	0.038	cds	ENSG00000143614	ENST00000634408	protein_coding
GATAD2B	1	153816288	153923360	peak_1970	107073	-	9.5	7.07946e-06	5.88844e-05	7.1e-06	cds	ENSG00000143614	ENST00000634791	protein_coding
DENND4B	1	153929500	153932759	peak_1971	3260	-	9.5	0.00812831	0.151008	0.0081	cds	ENSG00000198837	ENST00000361217	protein_coding
CRTC2	1	153948057	153955138	peak_1972	7082	-	7.6	0.0446684	0.445656	0.045	cds	ENSG00000160741	ENST00000461638	nonsense_mediated_decay
SLC39A1	1	153959098	153962690	peak_1973	3593	-	20.9	4.57088e-05	0.000281838	4.6e-05	cds	ENSG00000143570	ENST00000621013	protein_coding
SLC39A1	1	153959150	153962690	peak_1974	3541	-	20.9	4.57088e-05	0.000281838	4.6e-05	cds	ENSG00000143570	ENST00000621013	protein_coding
JTB	1	153974768	153977556	peak_1975	2789	-	24.7	5.88844e-06	5.01187e-05	5.9e-06	cds	ENSG00000143543	ENST00000368589	protein_coding
JTB	1	153975849	153977531	peak_1976	1683	-	6.97	2.69153e-06	2.51189e-05	2.7e-06	cds	ENSG00000143543	ENST00000368589	protein_coding
RAB13	1	153977710	153986126	peak_1977	8417	-	3.8	0.0151356	0.0323594	0.015	cds	ENSG00000143545	ENST00000614713	protein_coding
RAB13	1	153981616	153985325	peak_1978	3710	-	3.8	3.16228e-20	1.25893e-18	3.2e-20	cds	ENSG00000143545	ENST00000614713	protein_coding
TPM3	1	154157459	154165896	peak_1979	8438	-	4.43	0.000316228	0.00144544	0.00032	cds	ENSG00000143549	ENST00000302206	protein_coding
TPM3	1	154166015	154194648	peak_1980	28634	-	3.8	6.30957e-45	7.94328e-43	6.3e-45	cds	ENSG00000143549	ENST00000651641	protein_coding
C1orf43	1	154206695	154213259	peak_1981	6565	-	11.4	3.98107e-07	4.57088e-06	4e-07	cds	ENSG00000143612	ENST00000368519	protein_coding
C1orf43	1	154220369	154220637	peak_1982	269	-	2.53	0.0042658	0.0114815	0.0043	cds	ENSG00000143612	ENST00000368519	protein_coding
UBE2Q1	1	154550405	154558332	peak_1983	7928	-	9.97	2.45471e-07	2.95121e-06	2.5e-07	cds	ENSG00000160714	ENST00000292211	protein_coding
UBE2Q1	1	154558421	154558662	peak_1984	242	-	7.6	0.0446684	0.445656	0.045	cds	ENSG00000160714	ENST00000292211	protein_coding
ADAR	1	154582206	154583707	peak_1985	1502	-	20.9	4.57088e-05	0.000281838	4.6e-05	utr3	ENSG00000160710	ENST00000649749	protein_coding
ADAR	1	154583796	154585027	peak_1986	1232	-	19	0.000125893	0.000660693	0.00013	cds	ENSG00000160710	ENST00000649749	protein_coding
ADAR	1	154585259	154588157	peak_1987	2899	-	5.7	0.020893	0.0416869	0.021	cds	ENSG00000160710	ENST00000649022	protein_coding
ADAR	1	154589412	154602324	peak_1988	12913	-	7.6	2.45471e-07	2.88403e-06	2.5e-07	cds	ENSG00000160710	ENST00000368474	protein_coding
ADAR	1	154602383	154628013	peak_1989	25631	-	7.6	0.0446684	0.170216	0.045	cds	ENSG00000160710	ENST00000368474	protein_coding
PMVK	1	154925151	154936719	peak_1990	11569	-	13.3	0.00177828	0.0057544	0.0018	cds	ENSG00000163344	ENST00000368467	protein_coding
PBXIP1	1	154944284	154946653	peak_1991	2370	-	15.2	3.23594e-06	2.95121e-05	3.2e-06	cds	ENSG00000163346	ENST00000368465	protein_coding
PBXIP1	1	154946742	154953752	peak_1992	7011	-	7.6	0.0194984	0.262422	0.019	cds	ENSG00000163346	ENST00000368460	protein_coding
PYGO2	1	154957805	154958855	peak_1993	1051	-	19	0.000125893	0.000660693	0.00013	cds	ENSG00000163348	ENST00000368456	protein_coding
SHC1	1	154962297	154974395	peak_1994	12099	-	15.2	0.000954993	0.0301995	0.00095	cds	ENSG00000160691	ENST00000368445	protein_coding
AL713999.1	1	155169408	155172780	peak_1995	3373	-	2.71	0.0269153	0.0512861	0.027	cds	ENSG00000273088	ENST00000473363	protein_coding
THBS3	1	155197640	155198697	peak_1996	1058	-	7.6	0.0446684	0.445656	0.045	cds	ENSG00000169231	ENST00000457183	protein_coding
THBS3	1	155200019	155203227	peak_1997	3209	-	9.5	0.0177828	0.257632	0.018	cds	ENSG00000169231	ENST00000457183	protein_coding
GBA	1	155235721	155240041	peak_1998	4321	-	17.1	0.000346737	0.00467735	0.00035	cds	ENSG00000177628	ENST00000428024	protein_coding
[truncated: 20,723 more rows]
