# Supplementary material for: m6A Reader PRRC2A Promotes Colorectal Cancer Progression via CK1ε‐Mediated Activation of WNT and YAP Signaling Pathways
Source: Adv Sci (Weinh). 2024 Nov 24;12(3):2406935. doi: 10.1002/advs.202406935 (PMC11744581; doi:10.1002/advs.202406935)
Supplement: Supplementary file 5 — Supplementary Table [file ADVS-12-2406935-s001.xlsx]

## Sheet: Sheet1
Potential PRRC2A target genes list
gene_name	gene_id	Description
Abi2	ENSMUSG00000026782	abl-interactor 2 [Source:MGI Symbol;Acc:MGI:106913]
Psmd1	ENSMUSG00000026229	proteasome (prosome, macropain) 26S subunit, non-ATPase, 1 [Source:MGI Symbol;Acc:MGI:1917497]
Nucks1	ENSMUSG00000026434	nuclear casein kinase and cyclin-dependent kinase substrate 1 [Source:MGI Symbol;Acc:MGI:1934811]
Kdm5b	ENSMUSG00000042207	lysine (K)-specific demethylase 5B [Source:MGI Symbol;Acc:MGI:1922855]
Aspm	ENSMUSG00000033952	abnormal spindle microtubule assembly [Source:MGI Symbol;Acc:MGI:1334448]
Glul	ENSMUSG00000026473	glutamate-ammonia ligase (glutamine synthetase) [Source:MGI Symbol;Acc:MGI:95739]
Dcaf8	ENSMUSG00000026554	DDB1 and CUL4 associated factor 8 [Source:MGI Symbol;Acc:MGI:91860]
Desi2	ENSMUSG00000026502	desumoylating isopeptidase 2 [Source:MGI Symbol;Acc:MGI:1926075]
Kif26b	ENSMUSG00000026494	kinesin family member 26B [Source:MGI Symbol;Acc:MGI:2447076]
Sde2	ENSMUSG00000038806	SDE2 telomere maintenance homolog (S. pombe) [Source:MGI Symbol;Acc:MGI:2384788]
Pacc1	ENSMUSG00000026627	proton activated chloride channel 1 [Source:MGI Symbol;Acc:MGI:1914200]
Col5a2	ENSMUSG00000026042	collagen, type V, alpha 2 [Source:MGI Symbol;Acc:MGI:88458]
Dyrk3	ENSMUSG00000016526	dual-specificity tyrosine-(Y)-phosphorylation regulated kinase 3 [Source:MGI Symbol;Acc:MGI:1330300]
Rnpep	ENSMUSG00000041926	arginyl aminopeptidase (aminopeptidase B) [Source:MGI Symbol;Acc:MGI:2384902]
Ipo9	ENSMUSG00000041879	importin 9 [Source:MGI Symbol;Acc:MGI:1918944]
Vangl2	ENSMUSG00000026556	VANGL planar cell polarity 2 [Source:MGI Symbol;Acc:MGI:2135272]
Rrp15	ENSMUSG00000001305	ribosomal RNA processing 15 homolog (S. cerevisiae) [Source:MGI Symbol;Acc:MGI:1914473]
Rps6kc1	ENSMUSG00000089872	ribosomal protein S6 kinase polypeptide 1 [Source:MGI Symbol;Acc:MGI:2443419]
G0s2	ENSMUSG00000009633	G0/G1 switch gene 2 [Source:MGI Symbol;Acc:MGI:1316737]
Dph7	ENSMUSG00000026975	diphthamine biosynethesis 7 [Source:MGI Symbol;Acc:MGI:1914478]
Col5a1	ENSMUSG00000026837	collagen, type V, alpha 1 [Source:MGI Symbol;Acc:MGI:88457]
Ppp1r26	ENSMUSG00000035829	protein phosphatase 1, regulatory subunit 26 [Source:MGI Symbol;Acc:MGI:2685193]
Set	ENSMUSG00000054766	SET nuclear oncogene [Source:MGI Symbol;Acc:MGI:1860267]
Ntmt1	ENSMUSG00000026857	N-terminal Xaa-Pro-Lys N-methyltransferase 1 [Source:MGI Symbol;Acc:MGI:1913867]
Exosc2	ENSMUSG00000039356	exosome component 2 [Source:MGI Symbol;Acc:MGI:2385133]
Arpc5l	ENSMUSG00000026755	actin related protein 2/3 complex, subunit 5-like [Source:MGI Symbol;Acc:MGI:1921442]
Ssb	ENSMUSG00000068882	Sjogren syndrome antigen B [Source:MGI Symbol;Acc:MGI:98423]
Slc43a1	ENSMUSG00000027075	solute carrier family 43, member 1 [Source:MGI Symbol;Acc:MGI:1931352]
Psmc3	ENSMUSG00000002102	proteasome (prosome, macropain) 26S subunit, ATPase 3 [Source:MGI Symbol;Acc:MGI:1098754]
Cstf3	ENSMUSG00000027176	cleavage stimulation factor, 3' pre-RNA, subunit 3 [Source:MGI Symbol;Acc:MGI:1351825]
Ccdc34	ENSMUSG00000027160	coiled-coil domain containing 34 [Source:MGI Symbol;Acc:MGI:1915451]
Hypk	ENSMUSG00000027245	huntingtin interacting protein K [Source:MGI Symbol;Acc:MGI:1914943]
Atrn	ENSMUSG00000027312	attractin [Source:MGI Symbol;Acc:MGI:1341628]
Smox	ENSMUSG00000027333	spermine oxidase [Source:MGI Symbol;Acc:MGI:2445356]
Kat14	ENSMUSG00000027425	lysine acetyltransferase 14 [Source:MGI Symbol;Acc:MGI:1917264]
Procr	ENSMUSG00000027611	protein C receptor, endothelial [Source:MGI Symbol;Acc:MGI:104596]
Tgif2	ENSMUSG00000062175	TGFB-induced factor homeobox 2 [Source:MGI Symbol;Acc:MGI:1915299]
Srsf6	ENSMUSG00000016921	serine and arginine-rich splicing factor 6 [Source:MGI Symbol;Acc:MGI:1915246]
Rbm17	ENSMUSG00000037197	RNA binding motif protein 17 [Source:MGI Symbol;Acc:MGI:1924188]
Brd3	ENSMUSG00000026918	bromodomain containing 3 [Source:MGI Symbol;Acc:MGI:1914632]
Qser1	ENSMUSG00000074994	glutamine and serine rich 1 [Source:MGI Symbol;Acc:MGI:2138986]
Ell3	ENSMUSG00000027246	elongation factor RNA polymerase II-like 3 [Source:MGI Symbol;Acc:MGI:2673679]
Myef2	ENSMUSG00000027201	myelin basic protein expression factor 2, repressor [Source:MGI Symbol;Acc:MGI:104592]
Itpripl1	ENSMUSG00000074825	inositol 1,4,5-triphosphate receptor interacting protein-like 1 [Source:MGI Symbol;Acc:MGI:1920588]
Nphp1	ENSMUSG00000027378	nephronophthisis 1 (juvenile) homolog (human) [Source:MGI Symbol;Acc:MGI:1858233]
Abhd12	ENSMUSG00000032046	abhydrolase domain containing 12 [Source:MGI Symbol;Acc:MGI:1923442]
Ncoa5	ENSMUSG00000039804	nuclear receptor coactivator 5 [Source:MGI Symbol;Acc:MGI:2385165]
Zfp64	ENSMUSG00000027551	zinc finger protein 64 [Source:MGI Symbol;Acc:MGI:107342]
Arhgef26	ENSMUSG00000036885	Rho guanine nucleotide exchange factor (GEF) 26 [Source:MGI Symbol;Acc:MGI:1918053]
Ubqln4	ENSMUSG00000008604	ubiquilin 4 [Source:MGI Symbol;Acc:MGI:2150152]
Arhgef2	ENSMUSG00000028059	rho/rac guanine nucleotide exchange factor (GEF) 2 [Source:MGI Symbol;Acc:MGI:103264]
Pygo2	ENSMUSG00000047824	pygopus 2 [Source:MGI Symbol;Acc:MGI:1916161]
Cdc42se1	ENSMUSG00000046722	CDC42 small effector 1 [Source:MGI Symbol;Acc:MGI:1889510]
Sf3b4	ENSMUSG00000068856	splicing factor 3b, subunit 4 [Source:MGI Symbol;Acc:MGI:109580]
Trim45	ENSMUSG00000033233	tripartite motif-containing 45 [Source:MGI Symbol;Acc:MGI:1918187]
Bcas2	ENSMUSG00000005687	breast carcinoma amplified sequence 2 [Source:MGI Symbol;Acc:MGI:1915433]
Extl2	ENSMUSG00000027963	exostosin-like glycosyltransferase 2 [Source:MGI Symbol;Acc:MGI:1889574]
Cenpe	ENSMUSG00000045328	centromere protein E [Source:MGI Symbol;Acc:MGI:1098230]
Manba	ENSMUSG00000028164	mannosidase, beta A, lysosomal [Source:MGI Symbol;Acc:MGI:88175]
Znhit6	ENSMUSG00000074182	zinc finger, HIT type 6 [Source:MGI Symbol;Acc:MGI:1916996]
Chtop	ENSMUSG00000001017	chromatin target of PRMT1 [Source:MGI Symbol;Acc:MGI:1913761]
Bcl9	ENSMUSG00000038256	B cell CLL/lymphoma 9 [Source:MGI Symbol;Acc:MGI:1924828]
Wdr3	ENSMUSG00000033285	WD repeat domain 3 [Source:MGI Symbol;Acc:MGI:2443143]
Vangl1	ENSMUSG00000027860	VANGL planar cell polarity 1 [Source:MGI Symbol;Acc:MGI:2159344]
Strip1	ENSMUSG00000014601	striatin interacting protein 1 [Source:MGI Symbol;Acc:MGI:2443884]
Rad54b	ENSMUSG00000078773	RAD54 homolog B (S. cerevisiae) [Source:MGI Symbol;Acc:MGI:3605986]
Tmem64	ENSMUSG00000043252	transmembrane protein 64 [Source:MGI Symbol;Acc:MGI:2140359]
Mdn1	ENSMUSG00000058006	midasin AAA ATPase 1 [Source:MGI Symbol;Acc:MGI:1926159]
Anp32b	ENSMUSG00000028333	acidic (leucine-rich) nuclear phosphoprotein 32 family, member B [Source:MGI Symbol;Acc:MGI:1914878]
Tgfbr1	ENSMUSG00000007613	transforming growth factor, beta receptor I [Source:MGI Symbol;Acc:MGI:98728]
Msantd3	ENSMUSG00000039693	Myb/SANT-like DNA-binding domain containing 3 [Source:MGI Symbol;Acc:MGI:1913915]
Rgs3	ENSMUSG00000059810	regulator of G-protein signaling 3 [Source:MGI Symbol;Acc:MGI:1354734]
Tmem268	ENSMUSG00000045917	transmembrane protein 268 [Source:MGI Symbol;Acc:MGI:1913920]
Cyb5rl	ENSMUSG00000028621	cytochrome b5 reductase-like [Source:MGI Symbol;Acc:MGI:1919657]
Lrp8	ENSMUSG00000028613	low density lipoprotein receptor-related protein 8, apolipoprotein e receptor [Source:MGI Symbol;Acc:MGI:1340044]
Magoh	ENSMUSG00000028609	mago homolog, exon junction complex core component [Source:MGI Symbol;Acc:MGI:1330312]
Txndc12	ENSMUSG00000028567	thioredoxin domain containing 12 (endoplasmic reticulum) [Source:MGI Symbol;Acc:MGI:1913323]
Pomgnt1	ENSMUSG00000028700	protein O-linked mannose beta 1,2-N-acetylglucosaminyltransferase [Source:MGI Symbol;Acc:MGI:1915523]
Trit1	ENSMUSG00000028653	tRNA isopentenyltransferase 1 [Source:MGI Symbol;Acc:MGI:1914216]
Clspn	ENSMUSG00000042489	claspin [Source:MGI Symbol;Acc:MGI:2445153]
Noc2l	ENSMUSG00000095567	NOC2 like nucleolar associated transcriptional repressor [Source:MGI Symbol;Acc:MGI:1931051]
Nsmaf	ENSMUSG00000028245	neutral sphingomyelinase (N-SMase) activation associated factor [Source:MGI Symbol;Acc:MGI:1341864]
Nol6	ENSMUSG00000028430	nucleolar protein family 6 (RNA-associated) [Source:MGI Symbol;Acc:MGI:2140151]
Ubap2	ENSMUSG00000028433	ubiquitin-associated protein 2 [Source:MGI Symbol;Acc:MGI:1916176]
Rnf38	ENSMUSG00000035696	ring finger protein 38 [Source:MGI Symbol;Acc:MGI:1920719]
Zbtb5	ENSMUSG00000049657	zinc finger and BTB domain containing 5 [Source:MGI Symbol;Acc:MGI:1924601]
Trmo	ENSMUSG00000028331	tRNA methyltransferase O [Source:MGI Symbol;Acc:MGI:1922003]
Susd1	ENSMUSG00000038578	sushi domain containing 1 [Source:MGI Symbol;Acc:MGI:3651543]
Tle1	ENSMUSG00000008305	transducin-like enhancer of split 1 [Source:MGI Symbol;Acc:MGI:104636]
Nfib	ENSMUSG00000008575	nuclear factor I/B [Source:MGI Symbol;Acc:MGI:103188]
Plaa	ENSMUSG00000028577	phospholipase A2, activating protein [Source:MGI Symbol;Acc:MGI:104810]
Slc6a9	ENSMUSG00000028542	solute carrier family 6 (neurotransmitter transporter, glycine), member 9 [Source:MGI Symbol;Acc:MGI:95760]
Zmym1	ENSMUSG00000043872	zinc finger, MYM domain containing 1 [Source:MGI Symbol;Acc:MGI:1915560]
Trnau1ap	ENSMUSG00000028898	tRNA selenocysteine 1 associated protein 1 [Source:MGI Symbol;Acc:MGI:1919037]
Ppp1r8	ENSMUSG00000028882	protein phosphatase 1, regulatory subunit 8 [Source:MGI Symbol;Acc:MGI:2140494]
Ephb2	ENSMUSG00000028664	Eph receptor B2 [Source:MGI Symbol;Acc:MGI:99611]
Tacc3	ENSMUSG00000037313	transforming, acidic coiled-coil containing protein 3 [Source:MGI Symbol;Acc:MGI:1341163]
Nsd2	ENSMUSG00000057406	nuclear receptor binding SET domain protein 2 [Source:MGI Symbol;Acc:MGI:1276574]
Anapc4	ENSMUSG00000029176	anaphase promoting complex subunit 4 [Source:MGI Symbol;Acc:MGI:1098673]
Klhl5	ENSMUSG00000054920	kelch-like 5 [Source:MGI Symbol;Acc:MGI:1919028]
Rpap2	ENSMUSG00000033773	RNA polymerase II associated protein 2 [Source:MGI Symbol;Acc:MGI:2141142]
Mtf2	ENSMUSG00000029267	metal response element binding transcription factor 2 [Source:MGI Symbol;Acc:MGI:105050]
Fam222a	ENSMUSG00000041930	family with sequence similarity 222, member A [Source:MGI Symbol;Acc:MGI:3605543]
Ddx54	ENSMUSG00000029599	DEAD (Asp-Glu-Ala-Asp) box polypeptide 54 [Source:MGI Symbol;Acc:MGI:1919240]
Anapc7	ENSMUSG00000029466	anaphase promoting complex subunit 7 [Source:MGI Symbol;Acc:MGI:1929711]
Bri3bp	ENSMUSG00000037905	Bri3 binding protein [Source:MGI Symbol;Acc:MGI:1924059]
Sumf2	ENSMUSG00000025538	sulfatase modifying factor 2 [Source:MGI Symbol;Acc:MGI:1915152]
Plod3	ENSMUSG00000004846	procollagen-lysine, 2-oxoglutarate 5-dioxygenase 3 [Source:MGI Symbol;Acc:MGI:1347008]
Zscan21	ENSMUSG00000037017	zinc finger and SCAN domain containing 21 [Source:MGI Symbol;Acc:MGI:99182]
Cnpy4	ENSMUSG00000036968	canopy FGF signaling regulator 4 [Source:MGI Symbol;Acc:MGI:1913705]
Eif3b	ENSMUSG00000056076	eukaryotic translation initiation factor 3, subunit B [Source:MGI Symbol;Acc:MGI:106478]
Eif2b4	ENSMUSG00000029145	eukaryotic translation initiation factor 2B, subunit 4 delta [Source:MGI Symbol;Acc:MGI:95300]
Ppm1g	ENSMUSG00000029147	protein phosphatase 1G (formerly 2C), magnesium-dependent, gamma isoform [Source:MGI Symbol;Acc:MGI:106065]
Nup54	ENSMUSG00000034826	nucleoporin 54 [Source:MGI Symbol;Acc:MGI:1920460]
Tmed5	ENSMUSG00000063406	transmembrane p24 trafficking protein 5 [Source:MGI Symbol;Acc:MGI:1921586]
Sart3	ENSMUSG00000018974	squamous cell carcinoma antigen recognized by T cells 3 [Source:MGI Symbol;Acc:MGI:1858230]
Erp29	ENSMUSG00000029616	endoplasmic reticulum protein 29 [Source:MGI Symbol;Acc:MGI:1914647]
Ccdc92	ENSMUSG00000037979	coiled-coil domain containing 92 [Source:MGI Symbol;Acc:MGI:106485]
Gusb	ENSMUSG00000025534	glucuronidase, beta [Source:MGI Symbol;Acc:MGI:95872]
Ccdc136	ENSMUSG00000029769	coiled-coil domain containing 136 [Source:MGI Symbol;Acc:MGI:1918128]
Atp6v1f	ENSMUSG00000004285	ATPase, H+ transporting, lysosomal V1 subunit F [Source:MGI Symbol;Acc:MGI:1913394]
Ssbp1	ENSMUSG00000029911	single-stranded DNA binding protein 1 [Source:MGI Symbol;Acc:MGI:1920040]
Krba1	ENSMUSG00000042810	KRAB-A domain containing 1 [Source:MGI Symbol;Acc:MGI:1925077]
Repin1	ENSMUSG00000052751	replication initiator 1 [Source:MGI Symbol;Acc:MGI:1889817]
Hoxa5	ENSMUSG00000038253	homeobox A5 [Source:MGI Symbol;Acc:MGI:96177]
Serbp1	ENSMUSG00000036371	serpine1 mRNA binding protein 1 [Source:MGI Symbol;Acc:MGI:1914120]
Capg	ENSMUSG00000056737	capping protein (actin filament), gelsolin-like [Source:MGI Symbol;Acc:MGI:1098259]
Hmces	ENSMUSG00000030060	5-hydroxymethylcytosine (hmC) binding, ES cell specific [Source:MGI Symbol;Acc:MGI:1914053]
Gata2	ENSMUSG00000015053	GATA binding protein 2 [Source:MGI Symbol;Acc:MGI:95662]
Etv6	ENSMUSG00000030199	ets variant 6 [Source:MGI Symbol;Acc:MGI:109336]
Slc37a3	ENSMUSG00000029924	solute carrier family 37 (glycerol-3-phosphate transporter), member 3 [Source:MGI Symbol;Acc:MGI:1919394]
Pcbp1	ENSMUSG00000051695	poly(rC) binding protein 1 [Source:MGI Symbol;Acc:MGI:1345635]
Mbd4	ENSMUSG00000030322	methyl-CpG binding domain protein 4 [Source:MGI Symbol;Acc:MGI:1333850]
Wnt5b	ENSMUSG00000030170	wingless-type MMTV integration site family, member 5B [Source:MGI Symbol;Acc:MGI:98959]
Ptms	ENSMUSG00000030122	parathymosin [Source:MGI Symbol;Acc:MGI:1916452]
Ints13	ENSMUSG00000040250	integrator complex subunit 13 [Source:MGI Symbol;Acc:MGI:1918427]
Brsk1	ENSMUSG00000035390	BR serine/threonine kinase 1 [Source:MGI Symbol;Acc:MGI:2685946]
U2af2	ENSMUSG00000030435	U2 small nuclear ribonucleoprotein auxiliary factor (U2AF) 2 [Source:MGI Symbol;Acc:MGI:98886]
Irf2bp1	ENSMUSG00000044030	interferon regulatory factor 2 binding protein 1 [Source:MGI Symbol;Acc:MGI:2442159]
Zscan2	ENSMUSG00000038797	zinc finger and SCAN domain containing 2 [Source:MGI Symbol;Acc:MGI:99176]
Rab6a	ENSMUSG00000030704	RAB6A, member RAS oncogene family [Source:MGI Symbol;Acc:MGI:894313]
Anapc15	ENSMUSG00000030649	anaphase promoting complex C subunit 15 [Source:MGI Symbol;Acc:MGI:1922680]
Ctr9	ENSMUSG00000005609	CTR9 homolog, Paf1/RNA polymerase II complex component [Source:MGI Symbol;Acc:MGI:109345]
Polr3e	ENSMUSG00000030880	polymerase (RNA) III (DNA directed) polypeptide E [Source:MGI Symbol;Acc:MGI:1349452]
Mettl9	ENSMUSG00000030876	methyltransferase like 9 [Source:MGI Symbol;Acc:MGI:1914862]
Ubfd1	ENSMUSG00000030870	ubiquitin family domain containing 1 [Source:MGI Symbol;Acc:MGI:107301]
Plk1	ENSMUSG00000030867	polo like kinase 1 [Source:MGI Symbol;Acc:MGI:97621]
Sbk1	ENSMUSG00000042978	SH3-binding kinase 1 [Source:MGI Symbol;Acc:MGI:2135937]
Bccip	ENSMUSG00000030983	BRCA2 and CDKN1A interacting protein [Source:MGI Symbol;Acc:MGI:1913415]
B4galnt4	ENSMUSG00000055629	beta-1,4-N-acetyl-galactosaminyl transferase 4 [Source:MGI Symbol;Acc:MGI:2652891]
Tfpt	ENSMUSG00000006335	TCF3 (E2A) fusion partner [Source:MGI Symbol;Acc:MGI:1916964]
Map3k10	ENSMUSG00000040390	mitogen-activated protein kinase kinase kinase 10 [Source:MGI Symbol;Acc:MGI:1346879]
Uri1	ENSMUSG00000030421	URI1, prefoldin-like chaperone [Source:MGI Symbol;Acc:MGI:1342294]
Prr12	ENSMUSG00000046574	proline rich 12 [Source:MGI Symbol;Acc:MGI:2679002]
Myo7a	ENSMUSG00000030761	myosin VIIA [Source:MGI Symbol;Acc:MGI:104510]
Eri2	ENSMUSG00000030929	exoribonuclease 2 [Source:MGI Symbol;Acc:MGI:1918401]
Maz	ENSMUSG00000030678	MYC-associated zinc finger protein (purine-binding transcription factor) [Source:MGI Symbol;Acc:MGI:1338823]
Tssc4	ENSMUSG00000045752	tumor-suppressing subchromosomal transferable fragment 4 [Source:MGI Symbol;Acc:MGI:1861712]
Ppfia1	ENSMUSG00000037519	protein tyrosine phosphatase, receptor type, f polypeptide (PTPRF), interacting protein (liprin), alpha 1 [Source:MGI Symbol;Acc:MGI:1924750]
Ccnd1	ENSMUSG00000070348	cyclin D1 [Source:MGI Symbol;Acc:MGI:88313]
Cenpu	ENSMUSG00000031629	centromere protein U [Source:MGI Symbol;Acc:MGI:1919126]
Nr2c2ap	ENSMUSG00000071078	nuclear receptor 2C2-associated protein [Source:MGI Symbol;Acc:MGI:1922942]
Homer3	ENSMUSG00000003573	homer scaffolding protein 3 [Source:MGI Symbol;Acc:MGI:1347359]
Nr2f6	ENSMUSG00000002393	nuclear receptor subfamily 2, group F, member 6 [Source:MGI Symbol;Acc:MGI:1352453]
Samd1	ENSMUSG00000079003	sterile alpha motif domain containing 1 [Source:MGI Symbol;Acc:MGI:2142433]
Trmt1	ENSMUSG00000001909	tRNA methyltransferase 1 [Source:MGI Symbol;Acc:MGI:1289155]
Zfp90	ENSMUSG00000031907	zinc finger protein 90 [Source:MGI Symbol;Acc:MGI:104786]
Nip7	ENSMUSG00000031917	NIP7, nucleolar pre-rRNA processing protein [Source:MGI Symbol;Acc:MGI:1913414]
Znrf1	ENSMUSG00000033545	zinc and ring finger 1 [Source:MGI Symbol;Acc:MGI:2177308]
Ankrd10	ENSMUSG00000031508	ankyrin repeat domain 10 [Source:MGI Symbol;Acc:MGI:1921840]
Cnot7	ENSMUSG00000031601	CCR4-NOT transcription complex, subunit 7 [Source:MGI Symbol;Acc:MGI:1298230]
Stox2	ENSMUSG00000038143	storkhead box 2 [Source:MGI Symbol;Acc:MGI:1918319]
Clcn3	ENSMUSG00000004319	chloride channel, voltage-sensitive 3 [Source:MGI Symbol;Acc:MGI:103555]
Ano8	ENSMUSG00000034863	anoctamin 8 [Source:MGI Symbol;Acc:MGI:2687327]
Rbmxl1	ENSMUSG00000037070	RNA binding motif protein, X-linked like-1 [Source:MGI Symbol;Acc:MGI:1343045]
Slc7a6os	ENSMUSG00000033106	solute carrier family 7, member 6 opposite strand [Source:MGI Symbol;Acc:MGI:1916951]
Rbm34	ENSMUSG00000033931	RNA binding motif protein 34 [Source:MGI Symbol;Acc:MGI:1098653]
Slc44a2	ENSMUSG00000057193	solute carrier family 44, member 2 [Source:MGI Symbol;Acc:MGI:1915932]
H2ax	ENSMUSG00000049932	H2A.X variant histone [Source:MGI Symbol;Acc:MGI:102688]
Bcl9l	ENSMUSG00000063382	B cell CLL/lymphoma 9-like [Source:MGI Symbol;Acc:MGI:1933114]
Ift46	ENSMUSG00000002031	intraflagellar transport 46 [Source:MGI Symbol;Acc:MGI:1923818]
Ppp2r1b	ENSMUSG00000032058	protein phosphatase 2, regulatory subunit A, beta [Source:MGI Symbol;Acc:MGI:1920949]
Ptpn9	ENSMUSG00000032290	protein tyrosine phosphatase, non-receptor type 9 [Source:MGI Symbol;Acc:MGI:1928376]
Tle3	ENSMUSG00000032280	transducin-like enhancer of split 3 [Source:MGI Symbol;Acc:MGI:104634]
Adam10	ENSMUSG00000054693	a disintegrin and metallopeptidase domain 10 [Source:MGI Symbol;Acc:MGI:109548]
Ctsh	ENSMUSG00000032359	cathepsin H [Source:MGI Symbol;Acc:MGI:107285]
Rbp1	ENSMUSG00000046402	retinol binding protein 1, cellular [Source:MGI Symbol;Acc:MGI:97876]
Faim	ENSMUSG00000032463	Fas apoptotic inhibitory molecule [Source:MGI Symbol;Acc:MGI:1344387]
Plxnb1	ENSMUSG00000053646	plexin B1 [Source:MGI Symbol;Acc:MGI:2154238]
S1pr2	ENSMUSG00000043895	sphingosine-1-phosphate receptor 2 [Source:MGI Symbol;Acc:MGI:99569]
Spc24	ENSMUSG00000074476	SPC24, NDC80 kinetochore complex component, homolog (S. cerevisiae) [Source:MGI Symbol;Acc:MGI:1914879]
Layn	ENSMUSG00000060594	layilin [Source:MGI Symbol;Acc:MGI:2685357]
Cib2	ENSMUSG00000037493	calcium and integrin binding family member 2 [Source:MGI Symbol;Acc:MGI:1929293]
Kif23	ENSMUSG00000032254	kinesin family member 23 [Source:MGI Symbol;Acc:MGI:1919069]
Syncrip	ENSMUSG00000032423	synaptotagmin binding, cytoplasmic RNA interacting protein [Source:MGI Symbol;Acc:MGI:1891690]
Atp1b3	ENSMUSG00000032412	ATPase, Na+/K+ transporting, beta 3 polypeptide [Source:MGI Symbol;Acc:MGI:107788]
Srprb	ENSMUSG00000032553	signal recognition particle receptor, B subunit [Source:MGI Symbol;Acc:MGI:102964]
Nbeal2	ENSMUSG00000056724	neurobeachin-like 2 [Source:MGI Symbol;Acc:MGI:2448554]
Plagl1	ENSMUSG00000019817	pleiomorphic adenoma gene-like 1 [Source:MGI Symbol;Acc:MGI:1100874]
Mtfr2	ENSMUSG00000019992	mitochondrial fission regulator 2 [Source:MGI Symbol;Acc:MGI:1919054]
Pwwp3a	ENSMUSG00000020156	PWWP domain containing 3A, DNA repair factor [Source:MGI Symbol;Acc:MGI:1915364]
Sf3a2	ENSMUSG00000020211	splicing factor 3a, subunit 2 [Source:MGI Symbol;Acc:MGI:104912]
Pip5k1c	ENSMUSG00000034902	phosphatidylinositol-4-phosphate 5-kinase, type 1 gamma [Source:MGI Symbol;Acc:MGI:1298224]
Cep290	ENSMUSG00000019971	centrosomal protein 290 [Source:MGI Symbol;Acc:MGI:2384917]
Tbpl1	ENSMUSG00000071359	TATA box binding protein-like 1 [Source:MGI Symbol;Acc:MGI:1339946]
Slc16a10	ENSMUSG00000019838	solute carrier family 16 (monocarboxylic acid transporters), member 10 [Source:MGI Symbol;Acc:MGI:1919722]
Ddx50	ENSMUSG00000020076	DEAD (Asp-Glu-Ala-Asp) box polypeptide 50 [Source:MGI Symbol;Acc:MGI:2182303]
Col18a1	ENSMUSG00000001435	collagen, type XVIII, alpha 1 [Source:MGI Symbol;Acc:MGI:88451]
Mex3d	ENSMUSG00000048696	mex3 RNA binding family member D [Source:MGI Symbol;Acc:MGI:2681847]
Tcf3	ENSMUSG00000020167	transcription factor 3 [Source:MGI Symbol;Acc:MGI:98510]
Prdm4	ENSMUSG00000035529	PR domain containing 4 [Source:MGI Symbol;Acc:MGI:1920093]
Elk3	ENSMUSG00000008398	ELK3, member of ETS oncogene family [Source:MGI Symbol;Acc:MGI:101762]
Vezt	ENSMUSG00000036099	vezatin, adherens junctions transmembrane protein [Source:MGI Symbol;Acc:MGI:2143698]
Tbc1d10a	ENSMUSG00000034412	TBC1 domain family, member 10a [Source:MGI Symbol;Acc:MGI:2144164]
Rtn4	ENSMUSG00000020458	reticulon 4 [Source:MGI Symbol;Acc:MGI:1915835]
Pwwp2a	ENSMUSG00000044950	PWWP domain containing 2A [Source:MGI Symbol;Acc:MGI:1918052]
Zcchc10	ENSMUSG00000018239	zinc finger, CCHC domain containing 10 [Source:MGI Symbol;Acc:MGI:1196228]
Llgl1	ENSMUSG00000020536	LLGL1 scribble cell polarity complex component [Source:MGI Symbol;Acc:MGI:102682]
Ywhae	ENSMUSG00000020849	tyrosine 3-monooxygenase/tryptophan 5-monooxygenase activation protein, epsilon polypeptide [Source:MGI Symbol;Acc:MGI:894689]
Phf12	ENSMUSG00000037791	PHD finger protein 12 [Source:MGI Symbol;Acc:MGI:1924057]
Lyrm9	ENSMUSG00000072640	LYR motif containing 9 [Source:MGI Symbol;Acc:MGI:1913524]
Tbx2	ENSMUSG00000000093	T-box 2 [Source:MGI Symbol;Acc:MGI:98494]
Mbtd1	ENSMUSG00000059474	mbt domain containing 1 [Source:MGI Symbol;Acc:MGI:2143977]
Tubg1	ENSMUSG00000035198	tubulin, gamma 1 [Source:MGI Symbol;Acc:MGI:101834]
Mrc2	ENSMUSG00000020695	mannose receptor, C type 2 [Source:MGI Symbol;Acc:MGI:107818]
Psmc5	ENSMUSG00000020708	protease (prosome, macropain) 26S subunit, ATPase 5 [Source:MGI Symbol;Acc:MGI:105047]
Amz2	ENSMUSG00000020610	archaelysin family metallopeptidase 2 [Source:MGI Symbol;Acc:MGI:104837]
Gprc5c	ENSMUSG00000051043	G protein-coupled receptor, family C, group 5, member C [Source:MGI Symbol;Acc:MGI:1917605]
Mrpl58	ENSMUSG00000018858	mitochondrial ribosomal protein L58 [Source:MGI Symbol;Acc:MGI:1915822]
Sap30bp	ENSMUSG00000020755	SAP30 binding protein [Source:MGI Symbol;Acc:MGI:1927479]
Septin9	ENSMUSG00000059248	septin 9 [Source:MGI Symbol;Acc:MGI:1858222]
Cbx2	ENSMUSG00000025577	chromobox 2 [Source:MGI Symbol;Acc:MGI:88289]
Tbc1d16	ENSMUSG00000039976	TBC1 domain family, member 16 [Source:MGI Symbol;Acc:MGI:2652878]
Rac3	ENSMUSG00000018012	Rac family small GTPase 3 [Source:MGI Symbol;Acc:MGI:2180784]
Fignl1	ENSMUSG00000035455	fidgetin-like 1 [Source:MGI Symbol;Acc:MGI:1890648]
Hnrnpab	ENSMUSG00000020358	heterogeneous nuclear ribonucleoprotein A/B [Source:MGI Symbol;Acc:MGI:1330294]
Gemin5	ENSMUSG00000037275	gem nuclear organelle associated protein 5 [Source:MGI Symbol;Acc:MGI:2449311]
Srebf1	ENSMUSG00000020538	sterol regulatory element binding transcription factor 1 [Source:MGI Symbol;Acc:MGI:107606]
Chrnb1	ENSMUSG00000041189	cholinergic receptor, nicotinic, beta polypeptide 1 (muscle) [Source:MGI Symbol;Acc:MGI:87890]
Nlgn2	ENSMUSG00000051790	neuroligin 2 [Source:MGI Symbol;Acc:MGI:2681835]
Cxcl16	ENSMUSG00000018920	chemokine (C-X-C motif) ligand 16 [Source:MGI Symbol;Acc:MGI:1932682]
Eme1	ENSMUSG00000039055	essential meiotic structure-specific endonuclease 1 [Source:MGI Symbol;Acc:MGI:3576783]
Smarce1	ENSMUSG00000037935	SWI/SNF related, matrix associated, actin dependent regulator of chromatin, subfamily e, member 1 [Source:MGI Symbol;Acc:MGI:1927347]
Tmem101	ENSMUSG00000020921	transmembrane protein 101 [Source:MGI Symbol;Acc:MGI:1923797]
Dcakd	ENSMUSG00000020935	dephospho-CoA kinase domain containing [Source:MGI Symbol;Acc:MGI:1915337]
Ftsj3	ENSMUSG00000020706	FtsJ RNA methyltransferase homolog 3 (E. coli) [Source:MGI Symbol;Acc:MGI:1860295]
Cd300lb	ENSMUSG00000063193	CD300 molecule like family member B [Source:MGI Symbol;Acc:MGI:2685099]
Mrpl38	ENSMUSG00000020775	mitochondrial ribosomal protein L38 [Source:MGI Symbol;Acc:MGI:1926269]
Cbx4	ENSMUSG00000039989	chromobox 4 [Source:MGI Symbol;Acc:MGI:1195985]
Kif3c	ENSMUSG00000020668	kinesin family member 3C [Source:MGI Symbol;Acc:MGI:107979]
Wdr35	ENSMUSG00000066643	WD repeat domain 35 [Source:MGI Symbol;Acc:MGI:1921932]
G2e3	ENSMUSG00000035293	G2/M-phase specific E3 ubiquitin ligase [Source:MGI Symbol;Acc:MGI:2444298]
Fancm	ENSMUSG00000055884	Fanconi anemia, complementation group M [Source:MGI Symbol;Acc:MGI:2442306]
Prkch	ENSMUSG00000021108	protein kinase C, eta [Source:MGI Symbol;Acc:MGI:97600]
Syt16	ENSMUSG00000044912	synaptotagmin XVI [Source:MGI Symbol;Acc:MGI:2673872]
Plekhg3	ENSMUSG00000052609	pleckstrin homology domain containing, family G (with RhoGef domain) member 3 [Source:MGI Symbol;Acc:MGI:2388284]
Eif2s1	ENSMUSG00000021116	eukaryotic translation initiation factor 2, subunit 1 alpha [Source:MGI Symbol;Acc:MGI:95299]
Actn1	ENSMUSG00000015143	actinin, alpha 1 [Source:MGI Symbol;Acc:MGI:2137706]
Evl	ENSMUSG00000021262	Ena-vasodilator stimulated phosphoprotein [Source:MGI Symbol;Acc:MGI:1194884]
Bcap29	ENSMUSG00000020650	B cell receptor associated protein 29 [Source:MGI Symbol;Acc:MGI:101917]
Foxa1	ENSMUSG00000035451	forkhead box A1 [Source:MGI Symbol;Acc:MGI:1347472]
Mis18bp1	ENSMUSG00000047534	MIS18 binding protein 1 [Source:MGI Symbol;Acc:MGI:2145099]
Nin	ENSMUSG00000021068	ninein [Source:MGI Symbol;Acc:MGI:105108]
Pygl	ENSMUSG00000021069	liver glycogen phosphorylase [Source:MGI Symbol;Acc:MGI:97829]
Rps6kl1	ENSMUSG00000019235	ribosomal protein S6 kinase-like 1 [Source:MGI Symbol;Acc:MGI:2443413]
Pgf	ENSMUSG00000004791	placental growth factor [Source:MGI Symbol;Acc:MGI:105095]
Brf1	ENSMUSG00000011158	BRF1, RNA polymerase III transcription initiation factor 90 kDa subunit [Source:MGI Symbol;Acc:MGI:1919558]
Gpld1	ENSMUSG00000021340	glycosylphosphatidylinositol specific phospholipase D1 [Source:MGI Symbol;Acc:MGI:106604]
Aopep	ENSMUSG00000021458	aminopeptidase O [Source:MGI Symbol;Acc:MGI:1919311]
Depdc1b	ENSMUSG00000021697	DEP domain containing 1B [Source:MGI Symbol;Acc:MGI:2145425]
Eef1e1	ENSMUSG00000001707	eukaryotic translation elongation factor 1 epsilon 1 [Source:MGI Symbol;Acc:MGI:1913393]
Macroh2a1	ENSMUSG00000015937	macroH2A.1 histone [Source:MGI Symbol;Acc:MGI:1349392]
Cetn3	ENSMUSG00000021537	centrin 3 [Source:MGI Symbol;Acc:MGI:1097706]
Tnpo1	ENSMUSG00000009470	transportin 1 [Source:MGI Symbol;Acc:MGI:2681523]
Nid2	ENSMUSG00000021806	nidogen 2 [Source:MGI Symbol;Acc:MGI:1298229]
Il17rd	ENSMUSG00000040717	interleukin 17 receptor D [Source:MGI Symbol;Acc:MGI:2159727]
Apex1	ENSMUSG00000035960	apurinic/apyrimidinic endonuclease 1 [Source:MGI Symbol;Acc:MGI:88042]
Arhgef40	ENSMUSG00000004562	Rho guanine nucleotide exchange factor (GEF) 40 [Source:MGI Symbol;Acc:MGI:2685515]
Pabpn1	ENSMUSG00000022194	poly(A) binding protein, nuclear 1 [Source:MGI Symbol;Acc:MGI:1859158]
Zfhx2	ENSMUSG00000040721	zinc finger homeobox 2 [Source:MGI Symbol;Acc:MGI:2686934]
Thtpa	ENSMUSG00000045691	thiamine triphosphatase [Source:MGI Symbol;Acc:MGI:2446078]
Clu	ENSMUSG00000022037	clusterin [Source:MGI Symbol;Acc:MGI:88423]
Dlg5	ENSMUSG00000021782	discs large MAGUK scaffold protein 5 [Source:MGI Symbol;Acc:MGI:1918478]
Wnt5a	ENSMUSG00000021994	wingless-type MMTV integration site family, member 5A [Source:MGI Symbol;Acc:MGI:98958]
Sall2	ENSMUSG00000049532	spalt like transcription factor 2 [Source:MGI Symbol;Acc:MGI:1354373]
Ajuba	ENSMUSG00000022178	ajuba LIM protein [Source:MGI Symbol;Acc:MGI:1341886]
Polr3d	ENSMUSG00000000776	polymerase (RNA) III (DNA directed) polypeptide D [Source:MGI Symbol;Acc:MGI:1914315]
Dis3	ENSMUSG00000033166	DIS3 homolog, exosome endoribonuclease and 3'-5' exoribonuclease [Source:MGI Symbol;Acc:MGI:1919912]
Abcc4	ENSMUSG00000032849	ATP-binding cassette, sub-family C (CFTR/MRP), member 4 [Source:MGI Symbol;Acc:MGI:2443111]
Ptp4a3	ENSMUSG00000059895	protein tyrosine phosphatase 4a3 [Source:MGI Symbol;Acc:MGI:1277098]
Them6	ENSMUSG00000056665	thioesterase superfamily member 6 [Source:MGI Symbol;Acc:MGI:1925301]
Rbx1	ENSMUSG00000022400	ring-box 1 [Source:MGI Symbol;Acc:MGI:1891829]
Ano6	ENSMUSG00000064210	anoctamin 6 [Source:MGI Symbol;Acc:MGI:2145890]
Atg101	ENSMUSG00000037204	autophagy related 101 [Source:MGI Symbol;Acc:MGI:1915368]
Espl1	ENSMUSG00000058290	extra spindle pole bodies 1, separase [Source:MGI Symbol;Acc:MGI:2146156]
Card6	ENSMUSG00000041849	caspase recruitment domain family, member 6 [Source:MGI Symbol;Acc:MGI:3032959]
Ext1	ENSMUSG00000061731	exostosin glycosyltransferase 1 [Source:MGI Symbol;Acc:MGI:894663]
Sstr3	ENSMUSG00000044933	somatostatin receptor 3 [Source:MGI Symbol;Acc:MGI:98329]
Csnk1e	ENSMUSG00000022433	casein kinase 1, epsilon [Source:MGI Symbol;Acc:MGI:1351660]
Rtl6	ENSMUSG00000055745	retrotransposon Gag like 6 [Source:MGI Symbol;Acc:MGI:2675858]
Phf21b	ENSMUSG00000016624	PHD finger protein 21B [Source:MGI Symbol;Acc:MGI:2443812]
Celsr1	ENSMUSG00000016028	cadherin, EGF LAG seven-pass G-type receptor 1 [Source:MGI Symbol;Acc:MGI:1100883]
Csrnp2	ENSMUSG00000044636	cysteine-serine-rich nuclear protein 2 [Source:MGI Symbol;Acc:MGI:2386852]
Abcc1	ENSMUSG00000023088	ATP-binding cassette, sub-family C (CFTR/MRP), member 1 [Source:MGI Symbol;Acc:MGI:102676]
Hira	ENSMUSG00000022702	histone cell cycle regulator [Source:MGI Symbol;Acc:MGI:99430]
Ncbp2	ENSMUSG00000022774	nuclear cap binding protein subunit 2 [Source:MGI Symbol;Acc:MGI:1915342]
Heg1	ENSMUSG00000075254	heart development protein with EGF-like domains 1 [Source:MGI Symbol;Acc:MGI:1924696]
Ccdc14	ENSMUSG00000022833	coiled-coil domain containing 14 [Source:MGI Symbol;Acc:MGI:2443448]
Hacd2	ENSMUSG00000035376	3-hydroxyacyl-CoA dehydratase 2 [Source:MGI Symbol;Acc:MGI:1918007]
Ube2v2	ENSMUSG00000022674	ubiquitin-conjugating enzyme E2 variant 2 [Source:MGI Symbol;Acc:MGI:1917870]
Lsg1	ENSMUSG00000022538	large 60S subunit nuclear export GTPase 1 [Source:MGI Symbol;Acc:MGI:107236]
Tsr3	ENSMUSG00000015126	TSR3 20S rRNA accumulation [Source:MGI Symbol;Acc:MGI:1915577]
Pim1	ENSMUSG00000024014	proviral integration site 1 [Source:MGI Symbol;Acc:MGI:97584]
Pde9a	ENSMUSG00000041119	phosphodiesterase 9A [Source:MGI Symbol;Acc:MGI:1277179]
Ier3	ENSMUSG00000003541	immediate early response 3 [Source:MGI Symbol;Acc:MGI:104814]
Usp49	ENSMUSG00000090115	ubiquitin specific peptidase 49 [Source:MGI Symbol;Acc:MGI:2685391]
Chaf1a	ENSMUSG00000002835	chromatin assembly factor 1, subunit A (p150) [Source:MGI Symbol;Acc:MGI:1351331]
Ranbp3	ENSMUSG00000002372	RAN binding protein 3 [Source:MGI Symbol;Acc:MGI:1919060]
Flywch2	ENSMUSG00000023911	FLYWCH family member 2 [Source:MGI Symbol;Acc:MGI:1924167]
Kctd5	ENSMUSG00000016946	potassium channel tetramerisation domain containing 5 [Source:MGI Symbol;Acc:MGI:1916509]
Tedc2	ENSMUSG00000024118	tubulin epsilon and delta complex 2 [Source:MGI Symbol;Acc:MGI:1919266]
Nubp2	ENSMUSG00000039183	nucleotide binding protein 2 [Source:MGI Symbol;Acc:MGI:1347072]
Uqcc2	ENSMUSG00000024208	ubiquinol-cytochrome c reductase complex assembly factor 2 [Source:MGI Symbol;Acc:MGI:1914517]
Nudt3	ENSMUSG00000024213	nudix (nucleotide diphosphate linked moiety X)-type motif 3 [Source:MGI Symbol;Acc:MGI:1928484]
Ptk7	ENSMUSG00000023972	PTK7 protein tyrosine kinase 7 [Source:MGI Symbol;Acc:MGI:1918711]
Khsrp	ENSMUSG00000007670	KH-type splicing regulatory protein [Source:MGI Symbol;Acc:MGI:1336214]
Mtcl1	ENSMUSG00000052105	microtubule crosslinking factor 1 [Source:MGI Symbol;Acc:MGI:1915867]
Rbbp8	ENSMUSG00000041238	retinoblastoma binding protein 8, endonuclease [Source:MGI Symbol;Acc:MGI:2442995]
Egr1	ENSMUSG00000038418	early growth response 1 [Source:MGI Symbol;Acc:MGI:95295]
Phax	ENSMUSG00000008301	phosphorylated adaptor for RNA export [Source:MGI Symbol;Acc:MGI:1891839]
Tubb6	ENSMUSG00000001473	tubulin, beta 6 class V [Source:MGI Symbol;Acc:MGI:1915201]
Tcf4	ENSMUSG00000053477	transcription factor 4 [Source:MGI Symbol;Acc:MGI:98506]
Pias2	ENSMUSG00000025423	protein inhibitor of activated STAT 2 [Source:MGI Symbol;Acc:MGI:1096566]
Usp14	ENSMUSG00000047879	ubiquitin specific peptidase 14 [Source:MGI Symbol;Acc:MGI:1928898]
Pcdh12	ENSMUSG00000024440	protocadherin 12 [Source:MGI Symbol;Acc:MGI:1855700]
Mcc	ENSMUSG00000071856	mutated in colorectal cancers [Source:MGI Symbol;Acc:MGI:96930]
Pcyox1l	ENSMUSG00000024579	prenylcysteine oxidase 1 like [Source:MGI Symbol;Acc:MGI:3606062]
Piezo2	ENSMUSG00000041482	piezo-type mechanosensitive ion channel component 2 [Source:MGI Symbol;Acc:MGI:1918781]
Pprc1	ENSMUSG00000055491	peroxisome proliferative activated receptor, gamma, coactivator-related 1 [Source:MGI Symbol;Acc:MGI:2385096]
Trim8	ENSMUSG00000025034	tripartite motif-containing 8 [Source:MGI Symbol;Acc:MGI:1933302]
Rbm20	ENSMUSG00000043639	RNA binding motif protein 20 [Source:MGI Symbol;Acc:MGI:1920963]
Lrfn4	ENSMUSG00000045045	leucine rich repeat and fibronectin type III domain containing 4 [Source:MGI Symbol;Acc:MGI:2385612]
Rbm4b	ENSMUSG00000033760	RNA binding motif protein 4B [Source:MGI Symbol;Acc:MGI:1913954]
Tm7sf2	ENSMUSG00000024799	transmembrane 7 superfamily member 2 [Source:MGI Symbol;Acc:MGI:1920416]
Incenp	ENSMUSG00000024660	inner centromere protein [Source:MGI Symbol;Acc:MGI:1313288]
Fen1	ENSMUSG00000024742	flap structure specific endonuclease 1 [Source:MGI Symbol;Acc:MGI:102779]
Ccdc86	ENSMUSG00000024732	coiled-coil domain containing 86 [Source:MGI Symbol;Acc:MGI:1277220]
Noc3l	ENSMUSG00000024999	NOC3 like DNA replication regulator [Source:MGI Symbol;Acc:MGI:1932610]
Nt5c2	ENSMUSG00000025041	5'-nucleotidase, cytosolic II [Source:MGI Symbol;Acc:MGI:2178563]
Zdhhc6	ENSMUSG00000024982	zinc finger, DHHC domain containing 6 [Source:MGI Symbol;Acc:MGI:1914230]
Praf2	ENSMUSG00000031149	PRA1 domain family 2 [Source:MGI Symbol;Acc:MGI:1859607]
Tfe3	ENSMUSG00000000134	transcription factor E3 [Source:MGI Symbol;Acc:MGI:98511]
Plxna3	ENSMUSG00000031398	plexin A3 [Source:MGI Symbol;Acc:MGI:107683]
Map3k15	ENSMUSG00000031303	mitogen-activated protein kinase kinase kinase 15 [Source:MGI Symbol;Acc:MGI:2448588]
Haus7	ENSMUSG00000031371	HAUS augmin-like complex, subunit 7 [Source:MGI Symbol;Acc:MGI:1920988]
Mecp2	ENSMUSG00000031393	methyl CpG binding protein 2 [Source:MGI Symbol;Acc:MGI:99918]
Tspyl2	ENSMUSG00000041096	TSPY-like 2 [Source:MGI Symbol;Acc:MGI:106244]
Mbtps2	ENSMUSG00000046873	membrane-bound transcription factor peptidase, site 2 [Source:MGI Symbol;Acc:MGI:2444506]
Arl4c	ENSMUSG00000049866	ADP-ribosylation factor-like 4C [Source:MGI Symbol;Acc:MGI:2445172]
Alg2	ENSMUSG00000039740	asparagine-linked glycosylation 2 (alpha-1,3-mannosyltransferase) [Source:MGI Symbol;Acc:MGI:1914731]
N4bp1	ENSMUSG00000031652	NEDD4 binding protein 1 [Source:MGI Symbol;Acc:MGI:2136825]
Homez	ENSMUSG00000057156	homeodomain leucine zipper-encoding gene [Source:MGI Symbol;Acc:MGI:2678023]

## Sheet: Sheet2
Abi2	ENSMUSG00000026782	abl-interactor 2 [Source:MGI Symbol;Acc:MGI:106913]
Psmd1	ENSMUSG00000026229	proteasome (prosome, macropain) 26S subunit, non-ATPase, 1 [Source:MGI Symbol;Acc:MGI:1917497]
Nucks1	ENSMUSG00000026434	nuclear casein kinase and cyclin-dependent kinase substrate 1 [Source:MGI Symbol;Acc:MGI:1934811]
Kdm5b	ENSMUSG00000042207	lysine (K)-specific demethylase 5B [Source:MGI Symbol;Acc:MGI:1922855]
Aspm	ENSMUSG00000033952	abnormal spindle microtubule assembly [Source:MGI Symbol;Acc:MGI:1334448]
Glul	ENSMUSG00000026473	glutamate-ammonia ligase (glutamine synthetase) [Source:MGI Symbol;Acc:MGI:95739]
Dcaf8	ENSMUSG00000026554	DDB1 and CUL4 associated factor 8 [Source:MGI Symbol;Acc:MGI:91860]
Desi2	ENSMUSG00000026502	desumoylating isopeptidase 2 [Source:MGI Symbol;Acc:MGI:1926075]
Kif26b	ENSMUSG00000026494	kinesin family member 26B [Source:MGI Symbol;Acc:MGI:2447076]
Sde2	ENSMUSG00000038806	SDE2 telomere maintenance homolog (S. pombe) [Source:MGI Symbol;Acc:MGI:2384788]
Pacc1	ENSMUSG00000026627	proton activated chloride channel 1 [Source:MGI Symbol;Acc:MGI:1914200]
Col5a2	ENSMUSG00000026042	collagen, type V, alpha 2 [Source:MGI Symbol;Acc:MGI:88458]
Dyrk3	ENSMUSG00000016526	dual-specificity tyrosine-(Y)-phosphorylation regulated kinase 3 [Source:MGI Symbol;Acc:MGI:1330300]
Rnpep	ENSMUSG00000041926	arginyl aminopeptidase (aminopeptidase B) [Source:MGI Symbol;Acc:MGI:2384902]
Ipo9	ENSMUSG00000041879	importin 9 [Source:MGI Symbol;Acc:MGI:1918944]
Vangl2	ENSMUSG00000026556	VANGL planar cell polarity 2 [Source:MGI Symbol;Acc:MGI:2135272]
Rrp15	ENSMUSG00000001305	ribosomal RNA processing 15 homolog (S. cerevisiae) [Source:MGI Symbol;Acc:MGI:1914473]
Rps6kc1	ENSMUSG00000089872	ribosomal protein S6 kinase polypeptide 1 [Source:MGI Symbol;Acc:MGI:2443419]
G0s2	ENSMUSG00000009633	G0/G1 switch gene 2 [Source:MGI Symbol;Acc:MGI:1316737]
Dph7	ENSMUSG00000026975	diphthamine biosynethesis 7 [Source:MGI Symbol;Acc:MGI:1914478]
Col5a1	ENSMUSG00000026837	collagen, type V, alpha 1 [Source:MGI Symbol;Acc:MGI:88457]
Ppp1r26	ENSMUSG00000035829	protein phosphatase 1, regulatory subunit 26 [Source:MGI Symbol;Acc:MGI:2685193]
Set	ENSMUSG00000054766	SET nuclear oncogene [Source:MGI Symbol;Acc:MGI:1860267]
Ntmt1	ENSMUSG00000026857	N-terminal Xaa-Pro-Lys N-methyltransferase 1 [Source:MGI Symbol;Acc:MGI:1913867]
Exosc2	ENSMUSG00000039356	exosome component 2 [Source:MGI Symbol;Acc:MGI:2385133]
Arpc5l	ENSMUSG00000026755	actin related protein 2/3 complex, subunit 5-like [Source:MGI Symbol;Acc:MGI:1921442]
Ssb	ENSMUSG00000068882	Sjogren syndrome antigen B [Source:MGI Symbol;Acc:MGI:98423]
Slc43a1	ENSMUSG00000027075	solute carrier family 43, member 1 [Source:MGI Symbol;Acc:MGI:1931352]
Psmc3	ENSMUSG00000002102	proteasome (prosome, macropain) 26S subunit, ATPase 3 [Source:MGI Symbol;Acc:MGI:1098754]
Cstf3	ENSMUSG00000027176	cleavage stimulation factor, 3' pre-RNA, subunit 3 [Source:MGI Symbol;Acc:MGI:1351825]
Ccdc34	ENSMUSG00000027160	coiled-coil domain containing 34 [Source:MGI Symbol;Acc:MGI:1915451]
Hypk	ENSMUSG00000027245	huntingtin interacting protein K [Source:MGI Symbol;Acc:MGI:1914943]
Atrn	ENSMUSG00000027312	attractin [Source:MGI Symbol;Acc:MGI:1341628]
Smox	ENSMUSG00000027333	spermine oxidase [Source:MGI Symbol;Acc:MGI:2445356]
Kat14	ENSMUSG00000027425	lysine acetyltransferase 14 [Source:MGI Symbol;Acc:MGI:1917264]
Procr	ENSMUSG00000027611	protein C receptor, endothelial [Source:MGI Symbol;Acc:MGI:104596]
Tgif2	ENSMUSG00000062175	TGFB-induced factor homeobox 2 [Source:MGI Symbol;Acc:MGI:1915299]
Srsf6	ENSMUSG00000016921	serine and arginine-rich splicing factor 6 [Source:MGI Symbol;Acc:MGI:1915246]
Rbm17	ENSMUSG00000037197	RNA binding motif protein 17 [Source:MGI Symbol;Acc:MGI:1924188]
Brd3	ENSMUSG00000026918	bromodomain containing 3 [Source:MGI Symbol;Acc:MGI:1914632]
Qser1	ENSMUSG00000074994	glutamine and serine rich 1 [Source:MGI Symbol;Acc:MGI:2138986]
Ell3	ENSMUSG00000027246	elongation factor RNA polymerase II-like 3 [Source:MGI Symbol;Acc:MGI:2673679]
Myef2	ENSMUSG00000027201	myelin basic protein expression factor 2, repressor [Source:MGI Symbol;Acc:MGI:104592]
Itpripl1	ENSMUSG00000074825	inositol 1,4,5-triphosphate receptor interacting protein-like 1 [Source:MGI Symbol;Acc:MGI:1920588]
Nphp1	ENSMUSG00000027378	nephronophthisis 1 (juvenile) homolog (human) [Source:MGI Symbol;Acc:MGI:1858233]
Abhd12	ENSMUSG00000032046	abhydrolase domain containing 12 [Source:MGI Symbol;Acc:MGI:1923442]
Ncoa5	ENSMUSG00000039804	nuclear receptor coactivator 5 [Source:MGI Symbol;Acc:MGI:2385165]
Zfp64	ENSMUSG00000027551	zinc finger protein 64 [Source:MGI Symbol;Acc:MGI:107342]
Arhgef26	ENSMUSG00000036885	Rho guanine nucleotide exchange factor (GEF) 26 [Source:MGI Symbol;Acc:MGI:1918053]
Ubqln4	ENSMUSG00000008604	ubiquilin 4 [Source:MGI Symbol;Acc:MGI:2150152]
Arhgef2	ENSMUSG00000028059	rho/rac guanine nucleotide exchange factor (GEF) 2 [Source:MGI Symbol;Acc:MGI:103264]
Pygo2	ENSMUSG00000047824	pygopus 2 [Source:MGI Symbol;Acc:MGI:1916161]
Cdc42se1	ENSMUSG00000046722	CDC42 small effector 1 [Source:MGI Symbol;Acc:MGI:1889510]
Sf3b4	ENSMUSG00000068856	splicing factor 3b, subunit 4 [Source:MGI Symbol;Acc:MGI:109580]
Trim45	ENSMUSG00000033233	tripartite motif-containing 45 [Source:MGI Symbol;Acc:MGI:1918187]
Bcas2	ENSMUSG00000005687	breast carcinoma amplified sequence 2 [Source:MGI Symbol;Acc:MGI:1915433]
Extl2	ENSMUSG00000027963	exostosin-like glycosyltransferase 2 [Source:MGI Symbol;Acc:MGI:1889574]
Cenpe	ENSMUSG00000045328	centromere protein E [Source:MGI Symbol;Acc:MGI:1098230]
Manba	ENSMUSG00000028164	mannosidase, beta A, lysosomal [Source:MGI Symbol;Acc:MGI:88175]
Znhit6	ENSMUSG00000074182	zinc finger, HIT type 6 [Source:MGI Symbol;Acc:MGI:1916996]
Chtop	ENSMUSG00000001017	chromatin target of PRMT1 [Source:MGI Symbol;Acc:MGI:1913761]
Bcl9	ENSMUSG00000038256	B cell CLL/lymphoma 9 [Source:MGI Symbol;Acc:MGI:1924828]
Wdr3	ENSMUSG00000033285	WD repeat domain 3 [Source:MGI Symbol;Acc:MGI:2443143]
Vangl1	ENSMUSG00000027860	VANGL planar cell polarity 1 [Source:MGI Symbol;Acc:MGI:2159344]
Strip1	ENSMUSG00000014601	striatin interacting protein 1 [Source:MGI Symbol;Acc:MGI:2443884]
Rad54b	ENSMUSG00000078773	RAD54 homolog B (S. cerevisiae) [Source:MGI Symbol;Acc:MGI:3605986]
Tmem64	ENSMUSG00000043252	transmembrane protein 64 [Source:MGI Symbol;Acc:MGI:2140359]
Mdn1	ENSMUSG00000058006	midasin AAA ATPase 1 [Source:MGI Symbol;Acc:MGI:1926159]
Anp32b	ENSMUSG00000028333	acidic (leucine-rich) nuclear phosphoprotein 32 family, member B [Source:MGI Symbol;Acc:MGI:1914878]
Tgfbr1	ENSMUSG00000007613	transforming growth factor, beta receptor I [Source:MGI Symbol;Acc:MGI:98728]
Msantd3	ENSMUSG00000039693	Myb/SANT-like DNA-binding domain containing 3 [Source:MGI Symbol;Acc:MGI:1913915]
Rgs3	ENSMUSG00000059810	regulator of G-protein signaling 3 [Source:MGI Symbol;Acc:MGI:1354734]
Tmem268	ENSMUSG00000045917	transmembrane protein 268 [Source:MGI Symbol;Acc:MGI:1913920]
Cyb5rl	ENSMUSG00000028621	cytochrome b5 reductase-like [Source:MGI Symbol;Acc:MGI:1919657]
Lrp8	ENSMUSG00000028613	low density lipoprotein receptor-related protein 8, apolipoprotein e receptor [Source:MGI Symbol;Acc:MGI:1340044]
Magoh	ENSMUSG00000028609	mago homolog, exon junction complex core component [Source:MGI Symbol;Acc:MGI:1330312]
Txndc12	ENSMUSG00000028567	thioredoxin domain containing 12 (endoplasmic reticulum) [Source:MGI Symbol;Acc:MGI:1913323]
Pomgnt1	ENSMUSG00000028700	protein O-linked mannose beta 1,2-N-acetylglucosaminyltransferase [Source:MGI Symbol;Acc:MGI:1915523]
Trit1	ENSMUSG00000028653	tRNA isopentenyltransferase 1 [Source:MGI Symbol;Acc:MGI:1914216]
Clspn	ENSMUSG00000042489	claspin [Source:MGI Symbol;Acc:MGI:2445153]
Noc2l	ENSMUSG00000095567	NOC2 like nucleolar associated transcriptional repressor [Source:MGI Symbol;Acc:MGI:1931051]
Nsmaf	ENSMUSG00000028245	neutral sphingomyelinase (N-SMase) activation associated factor [Source:MGI Symbol;Acc:MGI:1341864]
Nol6	ENSMUSG00000028430	nucleolar protein family 6 (RNA-associated) [Source:MGI Symbol;Acc:MGI:2140151]
Ubap2	ENSMUSG00000028433	ubiquitin-associated protein 2 [Source:MGI Symbol;Acc:MGI:1916176]
Rnf38	ENSMUSG00000035696	ring finger protein 38 [Source:MGI Symbol;Acc:MGI:1920719]
Zbtb5	ENSMUSG00000049657	zinc finger and BTB domain containing 5 [Source:MGI Symbol;Acc:MGI:1924601]
Trmo	ENSMUSG00000028331	tRNA methyltransferase O [Source:MGI Symbol;Acc:MGI:1922003]
Susd1	ENSMUSG00000038578	sushi domain containing 1 [Source:MGI Symbol;Acc:MGI:3651543]
Tle1	ENSMUSG00000008305	transducin-like enhancer of split 1 [Source:MGI Symbol;Acc:MGI:104636]
Nfib	ENSMUSG00000008575	nuclear factor I/B [Source:MGI Symbol;Acc:MGI:103188]
Plaa	ENSMUSG00000028577	phospholipase A2, activating protein [Source:MGI Symbol;Acc:MGI:104810]
Slc6a9	ENSMUSG00000028542	solute carrier family 6 (neurotransmitter transporter, glycine), member 9 [Source:MGI Symbol;Acc:MGI:95760]
Zmym1	ENSMUSG00000043872	zinc finger, MYM domain containing 1 [Source:MGI Symbol;Acc:MGI:1915560]
Trnau1ap	ENSMUSG00000028898	tRNA selenocysteine 1 associated protein 1 [Source:MGI Symbol;Acc:MGI:1919037]
Ppp1r8	ENSMUSG00000028882	protein phosphatase 1, regulatory subunit 8 [Source:MGI Symbol;Acc:MGI:2140494]
Ephb2	ENSMUSG00000028664	Eph receptor B2 [Source:MGI Symbol;Acc:MGI:99611]
Tacc3	ENSMUSG00000037313	transforming, acidic coiled-coil containing protein 3 [Source:MGI Symbol;Acc:MGI:1341163]
Nsd2	ENSMUSG00000057406	nuclear receptor binding SET domain protein 2 [Source:MGI Symbol;Acc:MGI:1276574]
Anapc4	ENSMUSG00000029176	anaphase promoting complex subunit 4 [Source:MGI Symbol;Acc:MGI:1098673]
Klhl5	ENSMUSG00000054920	kelch-like 5 [Source:MGI Symbol;Acc:MGI:1919028]
Rpap2	ENSMUSG00000033773	RNA polymerase II associated protein 2 [Source:MGI Symbol;Acc:MGI:2141142]
Mtf2	ENSMUSG00000029267	metal response element binding transcription factor 2 [Source:MGI Symbol;Acc:MGI:105050]
Fam222a	ENSMUSG00000041930	family with sequence similarity 222, member A [Source:MGI Symbol;Acc:MGI:3605543]
Ddx54	ENSMUSG00000029599	DEAD (Asp-Glu-Ala-Asp) box polypeptide 54 [Source:MGI Symbol;Acc:MGI:1919240]
Anapc7	ENSMUSG00000029466	anaphase promoting complex subunit 7 [Source:MGI Symbol;Acc:MGI:1929711]
Bri3bp	ENSMUSG00000037905	Bri3 binding protein [Source:MGI Symbol;Acc:MGI:1924059]
Sumf2	ENSMUSG00000025538	sulfatase modifying factor 2 [Source:MGI Symbol;Acc:MGI:1915152]
Plod3	ENSMUSG00000004846	procollagen-lysine, 2-oxoglutarate 5-dioxygenase 3 [Source:MGI Symbol;Acc:MGI:1347008]
Zscan21	ENSMUSG00000037017	zinc finger and SCAN domain containing 21 [Source:MGI Symbol;Acc:MGI:99182]
Cnpy4	ENSMUSG00000036968	canopy FGF signaling regulator 4 [Source:MGI Symbol;Acc:MGI:1913705]
Eif3b	ENSMUSG00000056076	eukaryotic translation initiation factor 3, subunit B [Source:MGI Symbol;Acc:MGI:106478]
Eif2b4	ENSMUSG00000029145	eukaryotic translation initiation factor 2B, subunit 4 delta [Source:MGI Symbol;Acc:MGI:95300]
Ppm1g	ENSMUSG00000029147	protein phosphatase 1G (formerly 2C), magnesium-dependent, gamma isoform [Source:MGI Symbol;Acc:MGI:106065]
Nup54	ENSMUSG00000034826	nucleoporin 54 [Source:MGI Symbol;Acc:MGI:1920460]
Tmed5	ENSMUSG00000063406	transmembrane p24 trafficking protein 5 [Source:MGI Symbol;Acc:MGI:1921586]
Sart3	ENSMUSG00000018974	squamous cell carcinoma antigen recognized by T cells 3 [Source:MGI Symbol;Acc:MGI:1858230]
Erp29	ENSMUSG00000029616	endoplasmic reticulum protein 29 [Source:MGI Symbol;Acc:MGI:1914647]
Ccdc92	ENSMUSG00000037979	coiled-coil domain containing 92 [Source:MGI Symbol;Acc:MGI:106485]
Gusb	ENSMUSG00000025534	glucuronidase, beta [Source:MGI Symbol;Acc:MGI:95872]
Ccdc136	ENSMUSG00000029769	coiled-coil domain containing 136 [Source:MGI Symbol;Acc:MGI:1918128]
Atp6v1f	ENSMUSG00000004285	ATPase, H+ transporting, lysosomal V1 subunit F [Source:MGI Symbol;Acc:MGI:1913394]
Ssbp1	ENSMUSG00000029911	single-stranded DNA binding protein 1 [Source:MGI Symbol;Acc:MGI:1920040]
Krba1	ENSMUSG00000042810	KRAB-A domain containing 1 [Source:MGI Symbol;Acc:MGI:1925077]
Repin1	ENSMUSG00000052751	replication initiator 1 [Source:MGI Symbol;Acc:MGI:1889817]
Hoxa5	ENSMUSG00000038253	homeobox A5 [Source:MGI Symbol;Acc:MGI:96177]
Serbp1	ENSMUSG00000036371	serpine1 mRNA binding protein 1 [Source:MGI Symbol;Acc:MGI:1914120]
Capg	ENSMUSG00000056737	capping protein (actin filament), gelsolin-like [Source:MGI Symbol;Acc:MGI:1098259]
Hmces	ENSMUSG00000030060	5-hydroxymethylcytosine (hmC) binding, ES cell specific [Source:MGI Symbol;Acc:MGI:1914053]
Gata2	ENSMUSG00000015053	GATA binding protein 2 [Source:MGI Symbol;Acc:MGI:95662]
Etv6	ENSMUSG00000030199	ets variant 6 [Source:MGI Symbol;Acc:MGI:109336]
Slc37a3	ENSMUSG00000029924	solute carrier family 37 (glycerol-3-phosphate transporter), member 3 [Source:MGI Symbol;Acc:MGI:1919394]
Pcbp1	ENSMUSG00000051695	poly(rC) binding protein 1 [Source:MGI Symbol;Acc:MGI:1345635]
Mbd4	ENSMUSG00000030322	methyl-CpG binding domain protein 4 [Source:MGI Symbol;Acc:MGI:1333850]
Wnt5b	ENSMUSG00000030170	wingless-type MMTV integration site family, member 5B [Source:MGI Symbol;Acc:MGI:98959]
Ptms	ENSMUSG00000030122	parathymosin [Source:MGI Symbol;Acc:MGI:1916452]
Ints13	ENSMUSG00000040250	integrator complex subunit 13 [Source:MGI Symbol;Acc:MGI:1918427]
Brsk1	ENSMUSG00000035390	BR serine/threonine kinase 1 [Source:MGI Symbol;Acc:MGI:2685946]
U2af2	ENSMUSG00000030435	U2 small nuclear ribonucleoprotein auxiliary factor (U2AF) 2 [Source:MGI Symbol;Acc:MGI:98886]
Irf2bp1	ENSMUSG00000044030	interferon regulatory factor 2 binding protein 1 [Source:MGI Symbol;Acc:MGI:2442159]
Zscan2	ENSMUSG00000038797	zinc finger and SCAN domain containing 2 [Source:MGI Symbol;Acc:MGI:99176]
Rab6a	ENSMUSG00000030704	RAB6A, member RAS oncogene family [Source:MGI Symbol;Acc:MGI:894313]
Anapc15	ENSMUSG00000030649	anaphase promoting complex C subunit 15 [Source:MGI Symbol;Acc:MGI:1922680]
Ctr9	ENSMUSG00000005609	CTR9 homolog, Paf1/RNA polymerase II complex component [Source:MGI Symbol;Acc:MGI:109345]
Polr3e	ENSMUSG00000030880	polymerase (RNA) III (DNA directed) polypeptide E [Source:MGI Symbol;Acc:MGI:1349452]
Mettl9	ENSMUSG00000030876	methyltransferase like 9 [Source:MGI Symbol;Acc:MGI:1914862]
Ubfd1	ENSMUSG00000030870	ubiquitin family domain containing 1 [Source:MGI Symbol;Acc:MGI:107301]
Plk1	ENSMUSG00000030867	polo like kinase 1 [Source:MGI Symbol;Acc:MGI:97621]
Sbk1	ENSMUSG00000042978	SH3-binding kinase 1 [Source:MGI Symbol;Acc:MGI:2135937]
Bccip	ENSMUSG00000030983	BRCA2 and CDKN1A interacting protein [Source:MGI Symbol;Acc:MGI:1913415]
B4galnt4	ENSMUSG00000055629	beta-1,4-N-acetyl-galactosaminyl transferase 4 [Source:MGI Symbol;Acc:MGI:2652891]
Tfpt	ENSMUSG00000006335	TCF3 (E2A) fusion partner [Source:MGI Symbol;Acc:MGI:1916964]
Map3k10	ENSMUSG00000040390	mitogen-activated protein kinase kinase kinase 10 [Source:MGI Symbol;Acc:MGI:1346879]
Uri1	ENSMUSG00000030421	URI1, prefoldin-like chaperone [Source:MGI Symbol;Acc:MGI:1342294]
Prr12	ENSMUSG00000046574	proline rich 12 [Source:MGI Symbol;Acc:MGI:2679002]
Myo7a	ENSMUSG00000030761	myosin VIIA [Source:MGI Symbol;Acc:MGI:104510]
Eri2	ENSMUSG00000030929	exoribonuclease 2 [Source:MGI Symbol;Acc:MGI:1918401]
Maz	ENSMUSG00000030678	MYC-associated zinc finger protein (purine-binding transcription factor) [Source:MGI Symbol;Acc:MGI:1338823]
Tssc4	ENSMUSG00000045752	tumor-suppressing subchromosomal transferable fragment 4 [Source:MGI Symbol;Acc:MGI:1861712]
Ppfia1	ENSMUSG00000037519	protein tyrosine phosphatase, receptor type, f polypeptide (PTPRF), interacting protein (liprin), alpha 1 [Source:MGI Symbol;Acc:MGI:1924750]
Ccnd1	ENSMUSG00000070348	cyclin D1 [Source:MGI Symbol;Acc:MGI:88313]
Cenpu	ENSMUSG00000031629	centromere protein U [Source:MGI Symbol;Acc:MGI:1919126]
Nr2c2ap	ENSMUSG00000071078	nuclear receptor 2C2-associated protein [Source:MGI Symbol;Acc:MGI:1922942]
Homer3	ENSMUSG00000003573	homer scaffolding protein 3 [Source:MGI Symbol;Acc:MGI:1347359]
Nr2f6	ENSMUSG00000002393	nuclear receptor subfamily 2, group F, member 6 [Source:MGI Symbol;Acc:MGI:1352453]
Samd1	ENSMUSG00000079003	sterile alpha motif domain containing 1 [Source:MGI Symbol;Acc:MGI:2142433]
Trmt1	ENSMUSG00000001909	tRNA methyltransferase 1 [Source:MGI Symbol;Acc:MGI:1289155]
Zfp90	ENSMUSG00000031907	zinc finger protein 90 [Source:MGI Symbol;Acc:MGI:104786]
Nip7	ENSMUSG00000031917	NIP7, nucleolar pre-rRNA processing protein [Source:MGI Symbol;Acc:MGI:1913414]
Znrf1	ENSMUSG00000033545	zinc and ring finger 1 [Source:MGI Symbol;Acc:MGI:2177308]
Ankrd10	ENSMUSG00000031508	ankyrin repeat domain 10 [Source:MGI Symbol;Acc:MGI:1921840]
Cnot7	ENSMUSG00000031601	CCR4-NOT transcription complex, subunit 7 [Source:MGI Symbol;Acc:MGI:1298230]
Stox2	ENSMUSG00000038143	storkhead box 2 [Source:MGI Symbol;Acc:MGI:1918319]
Clcn3	ENSMUSG00000004319	chloride channel, voltage-sensitive 3 [Source:MGI Symbol;Acc:MGI:103555]
Ano8	ENSMUSG00000034863	anoctamin 8 [Source:MGI Symbol;Acc:MGI:2687327]
Rbmxl1	ENSMUSG00000037070	RNA binding motif protein, X-linked like-1 [Source:MGI Symbol;Acc:MGI:1343045]
Slc7a6os	ENSMUSG00000033106	solute carrier family 7, member 6 opposite strand [Source:MGI Symbol;Acc:MGI:1916951]
Rbm34	ENSMUSG00000033931	RNA binding motif protein 34 [Source:MGI Symbol;Acc:MGI:1098653]
Slc44a2	ENSMUSG00000057193	solute carrier family 44, member 2 [Source:MGI Symbol;Acc:MGI:1915932]
H2ax	ENSMUSG00000049932	H2A.X variant histone [Source:MGI Symbol;Acc:MGI:102688]
Bcl9l	ENSMUSG00000063382	B cell CLL/lymphoma 9-like [Source:MGI Symbol;Acc:MGI:1933114]
Ift46	ENSMUSG00000002031	intraflagellar transport 46 [Source:MGI Symbol;Acc:MGI:1923818]
Ppp2r1b	ENSMUSG00000032058	protein phosphatase 2, regulatory subunit A, beta [Source:MGI Symbol;Acc:MGI:1920949]
Ptpn9	ENSMUSG00000032290	protein tyrosine phosphatase, non-receptor type 9 [Source:MGI Symbol;Acc:MGI:1928376]
Tle3	ENSMUSG00000032280	transducin-like enhancer of split 3 [Source:MGI Symbol;Acc:MGI:104634]
Adam10	ENSMUSG00000054693	a disintegrin and metallopeptidase domain 10 [Source:MGI Symbol;Acc:MGI:109548]
Ctsh	ENSMUSG00000032359	cathepsin H [Source:MGI Symbol;Acc:MGI:107285]
Rbp1	ENSMUSG00000046402	retinol binding protein 1, cellular [Source:MGI Symbol;Acc:MGI:97876]
Faim	ENSMUSG00000032463	Fas apoptotic inhibitory molecule [Source:MGI Symbol;Acc:MGI:1344387]
Plxnb1	ENSMUSG00000053646	plexin B1 [Source:MGI Symbol;Acc:MGI:2154238]
S1pr2	ENSMUSG00000043895	sphingosine-1-phosphate receptor 2 [Source:MGI Symbol;Acc:MGI:99569]
Spc24	ENSMUSG00000074476	SPC24, NDC80 kinetochore complex component, homolog (S. cerevisiae) [Source:MGI Symbol;Acc:MGI:1914879]
Layn	ENSMUSG00000060594	layilin [Source:MGI Symbol;Acc:MGI:2685357]
Cib2	ENSMUSG00000037493	calcium and integrin binding family member 2 [Source:MGI Symbol;Acc:MGI:1929293]
Kif23	ENSMUSG00000032254	kinesin family member 23 [Source:MGI Symbol;Acc:MGI:1919069]
Syncrip	ENSMUSG00000032423	synaptotagmin binding, cytoplasmic RNA interacting protein [Source:MGI Symbol;Acc:MGI:1891690]
Atp1b3	ENSMUSG00000032412	ATPase, Na+/K+ transporting, beta 3 polypeptide [Source:MGI Symbol;Acc:MGI:107788]
Srprb	ENSMUSG00000032553	signal recognition particle receptor, B subunit [Source:MGI Symbol;Acc:MGI:102964]
Nbeal2	ENSMUSG00000056724	neurobeachin-like 2 [Source:MGI Symbol;Acc:MGI:2448554]
Plagl1	ENSMUSG00000019817	pleiomorphic adenoma gene-like 1 [Source:MGI Symbol;Acc:MGI:1100874]
Mtfr2	ENSMUSG00000019992	mitochondrial fission regulator 2 [Source:MGI Symbol;Acc:MGI:1919054]
Pwwp3a	ENSMUSG00000020156	PWWP domain containing 3A, DNA repair factor [Source:MGI Symbol;Acc:MGI:1915364]
Sf3a2	ENSMUSG00000020211	splicing factor 3a, subunit 2 [Source:MGI Symbol;Acc:MGI:104912]
Pip5k1c	ENSMUSG00000034902	phosphatidylinositol-4-phosphate 5-kinase, type 1 gamma [Source:MGI Symbol;Acc:MGI:1298224]
Cep290	ENSMUSG00000019971	centrosomal protein 290 [Source:MGI Symbol;Acc:MGI:2384917]
Tbpl1	ENSMUSG00000071359	TATA box binding protein-like 1 [Source:MGI Symbol;Acc:MGI:1339946]
Slc16a10	ENSMUSG00000019838	solute carrier family 16 (monocarboxylic acid transporters), member 10 [Source:MGI Symbol;Acc:MGI:1919722]
Ddx50	ENSMUSG00000020076	DEAD (Asp-Glu-Ala-Asp) box polypeptide 50 [Source:MGI Symbol;Acc:MGI:2182303]
Col18a1	ENSMUSG00000001435	collagen, type XVIII, alpha 1 [Source:MGI Symbol;Acc:MGI:88451]
Mex3d	ENSMUSG00000048696	mex3 RNA binding family member D [Source:MGI Symbol;Acc:MGI:2681847]
Tcf3	ENSMUSG00000020167	transcription factor 3 [Source:MGI Symbol;Acc:MGI:98510]
Prdm4	ENSMUSG00000035529	PR domain containing 4 [Source:MGI Symbol;Acc:MGI:1920093]
Elk3	ENSMUSG00000008398	ELK3, member of ETS oncogene family [Source:MGI Symbol;Acc:MGI:101762]
Vezt	ENSMUSG00000036099	vezatin, adherens junctions transmembrane protein [Source:MGI Symbol;Acc:MGI:2143698]
Tbc1d10a	ENSMUSG00000034412	TBC1 domain family, member 10a [Source:MGI Symbol;Acc:MGI:2144164]
Rtn4	ENSMUSG00000020458	reticulon 4 [Source:MGI Symbol;Acc:MGI:1915835]
Pwwp2a	ENSMUSG00000044950	PWWP domain containing 2A [Source:MGI Symbol;Acc:MGI:1918052]
Zcchc10	ENSMUSG00000018239	zinc finger, CCHC domain containing 10 [Source:MGI Symbol;Acc:MGI:1196228]
Llgl1	ENSMUSG00000020536	LLGL1 scribble cell polarity complex component [Source:MGI Symbol;Acc:MGI:102682]
Ywhae	ENSMUSG00000020849	tyrosine 3-monooxygenase/tryptophan 5-monooxygenase activation protein, epsilon polypeptide [Source:MGI Symbol;Acc:MGI:894689]
Phf12	ENSMUSG00000037791	PHD finger protein 12 [Source:MGI Symbol;Acc:MGI:1924057]
Lyrm9	ENSMUSG00000072640	LYR motif containing 9 [Source:MGI Symbol;Acc:MGI:1913524]
Tbx2	ENSMUSG00000000093	T-box 2 [Source:MGI Symbol;Acc:MGI:98494]
Mbtd1	ENSMUSG00000059474	mbt domain containing 1 [Source:MGI Symbol;Acc:MGI:2143977]
Tubg1	ENSMUSG00000035198	tubulin, gamma 1 [Source:MGI Symbol;Acc:MGI:101834]
Mrc2	ENSMUSG00000020695	mannose receptor, C type 2 [Source:MGI Symbol;Acc:MGI:107818]
Psmc5	ENSMUSG00000020708	protease (prosome, macropain) 26S subunit, ATPase 5 [Source:MGI Symbol;Acc:MGI:105047]
Amz2	ENSMUSG00000020610	archaelysin family metallopeptidase 2 [Source:MGI Symbol;Acc:MGI:104837]
Gprc5c	ENSMUSG00000051043	G protein-coupled receptor, family C, group 5, member C [Source:MGI Symbol;Acc:MGI:1917605]
Mrpl58	ENSMUSG00000018858	mitochondrial ribosomal protein L58 [Source:MGI Symbol;Acc:MGI:1915822]
Sap30bp	ENSMUSG00000020755	SAP30 binding protein [Source:MGI Symbol;Acc:MGI:1927479]
Septin9	ENSMUSG00000059248	septin 9 [Source:MGI Symbol;Acc:MGI:1858222]
Cbx2	ENSMUSG00000025577	chromobox 2 [Source:MGI Symbol;Acc:MGI:88289]
Tbc1d16	ENSMUSG00000039976	TBC1 domain family, member 16 [Source:MGI Symbol;Acc:MGI:2652878]
Rac3	ENSMUSG00000018012	Rac family small GTPase 3 [Source:MGI Symbol;Acc:MGI:2180784]
Fignl1	ENSMUSG00000035455	fidgetin-like 1 [Source:MGI Symbol;Acc:MGI:1890648]
Hnrnpab	ENSMUSG00000020358	heterogeneous nuclear ribonucleoprotein A/B [Source:MGI Symbol;Acc:MGI:1330294]
Gemin5	ENSMUSG00000037275	gem nuclear organelle associated protein 5 [Source:MGI Symbol;Acc:MGI:2449311]
Srebf1	ENSMUSG00000020538	sterol regulatory element binding transcription factor 1 [Source:MGI Symbol;Acc:MGI:107606]
Chrnb1	ENSMUSG00000041189	cholinergic receptor, nicotinic, beta polypeptide 1 (muscle) [Source:MGI Symbol;Acc:MGI:87890]
Nlgn2	ENSMUSG00000051790	neuroligin 2 [Source:MGI Symbol;Acc:MGI:2681835]
Cxcl16	ENSMUSG00000018920	chemokine (C-X-C motif) ligand 16 [Source:MGI Symbol;Acc:MGI:1932682]
Eme1	ENSMUSG00000039055	essential meiotic structure-specific endonuclease 1 [Source:MGI Symbol;Acc:MGI:3576783]
Smarce1	ENSMUSG00000037935	SWI/SNF related, matrix associated, actin dependent regulator of chromatin, subfamily e, member 1 [Source:MGI Symbol;Acc:MGI:1927347]
Tmem101	ENSMUSG00000020921	transmembrane protein 101 [Source:MGI Symbol;Acc:MGI:1923797]
Dcakd	ENSMUSG00000020935	dephospho-CoA kinase domain containing [Source:MGI Symbol;Acc:MGI:1915337]
Ftsj3	ENSMUSG00000020706	FtsJ RNA methyltransferase homolog 3 (E. coli) [Source:MGI Symbol;Acc:MGI:1860295]
Cd300lb	ENSMUSG00000063193	CD300 molecule like family member B [Source:MGI Symbol;Acc:MGI:2685099]
Mrpl38	ENSMUSG00000020775	mitochondrial ribosomal protein L38 [Source:MGI Symbol;Acc:MGI:1926269]
Cbx4	ENSMUSG00000039989	chromobox 4 [Source:MGI Symbol;Acc:MGI:1195985]
Kif3c	ENSMUSG00000020668	kinesin family member 3C [Source:MGI Symbol;Acc:MGI:107979]
Wdr35	ENSMUSG00000066643	WD repeat domain 35 [Source:MGI Symbol;Acc:MGI:1921932]
G2e3	ENSMUSG00000035293	G2/M-phase specific E3 ubiquitin ligase [Source:MGI Symbol;Acc:MGI:2444298]
Fancm	ENSMUSG00000055884	Fanconi anemia, complementation group M [Source:MGI Symbol;Acc:MGI:2442306]
Prkch	ENSMUSG00000021108	protein kinase C, eta [Source:MGI Symbol;Acc:MGI:97600]
Syt16	ENSMUSG00000044912	synaptotagmin XVI [Source:MGI Symbol;Acc:MGI:2673872]
Plekhg3	ENSMUSG00000052609	pleckstrin homology domain containing, family G (with RhoGef domain) member 3 [Source:MGI Symbol;Acc:MGI:2388284]
Eif2s1	ENSMUSG00000021116	eukaryotic translation initiation factor 2, subunit 1 alpha [Source:MGI Symbol;Acc:MGI:95299]
Actn1	ENSMUSG00000015143	actinin, alpha 1 [Source:MGI Symbol;Acc:MGI:2137706]
Evl	ENSMUSG00000021262	Ena-vasodilator stimulated phosphoprotein [Source:MGI Symbol;Acc:MGI:1194884]
Bcap29	ENSMUSG00000020650	B cell receptor associated protein 29 [Source:MGI Symbol;Acc:MGI:101917]
Foxa1	ENSMUSG00000035451	forkhead box A1 [Source:MGI Symbol;Acc:MGI:1347472]
Mis18bp1	ENSMUSG00000047534	MIS18 binding protein 1 [Source:MGI Symbol;Acc:MGI:2145099]
Nin	ENSMUSG00000021068	ninein [Source:MGI Symbol;Acc:MGI:105108]
Pygl	ENSMUSG00000021069	liver glycogen phosphorylase [Source:MGI Symbol;Acc:MGI:97829]
Rps6kl1	ENSMUSG00000019235	ribosomal protein S6 kinase-like 1 [Source:MGI Symbol;Acc:MGI:2443413]
Pgf	ENSMUSG00000004791	placental growth factor [Source:MGI Symbol;Acc:MGI:105095]
Brf1	ENSMUSG00000011158	BRF1, RNA polymerase III transcription initiation factor 90 kDa subunit [Source:MGI Symbol;Acc:MGI:1919558]
Gpld1	ENSMUSG00000021340	glycosylphosphatidylinositol specific phospholipase D1 [Source:MGI Symbol;Acc:MGI:106604]
Aopep	ENSMUSG00000021458	aminopeptidase O [Source:MGI Symbol;Acc:MGI:1919311]
Depdc1b	ENSMUSG00000021697	DEP domain containing 1B [Source:MGI Symbol;Acc:MGI:2145425]
Eef1e1	ENSMUSG00000001707	eukaryotic translation elongation factor 1 epsilon 1 [Source:MGI Symbol;Acc:MGI:1913393]
Macroh2a1	ENSMUSG00000015937	macroH2A.1 histone [Source:MGI Symbol;Acc:MGI:1349392]
Cetn3	ENSMUSG00000021537	centrin 3 [Source:MGI Symbol;Acc:MGI:1097706]
Tnpo1	ENSMUSG00000009470	transportin 1 [Source:MGI Symbol;Acc:MGI:2681523]
Nid2	ENSMUSG00000021806	nidogen 2 [Source:MGI Symbol;Acc:MGI:1298229]
Il17rd	ENSMUSG00000040717	interleukin 17 receptor D [Source:MGI Symbol;Acc:MGI:2159727]
Apex1	ENSMUSG00000035960	apurinic/apyrimidinic endonuclease 1 [Source:MGI Symbol;Acc:MGI:88042]
Arhgef40	ENSMUSG00000004562	Rho guanine nucleotide exchange factor (GEF) 40 [Source:MGI Symbol;Acc:MGI:2685515]
Pabpn1	ENSMUSG00000022194	poly(A) binding protein, nuclear 1 [Source:MGI Symbol;Acc:MGI:1859158]
Zfhx2	ENSMUSG00000040721	zinc finger homeobox 2 [Source:MGI Symbol;Acc:MGI:2686934]
Thtpa	ENSMUSG00000045691	thiamine triphosphatase [Source:MGI Symbol;Acc:MGI:2446078]
Clu	ENSMUSG00000022037	clusterin [Source:MGI Symbol;Acc:MGI:88423]
Dlg5	ENSMUSG00000021782	discs large MAGUK scaffold protein 5 [Source:MGI Symbol;Acc:MGI:1918478]
Wnt5a	ENSMUSG00000021994	wingless-type MMTV integration site family, member 5A [Source:MGI Symbol;Acc:MGI:98958]
Sall2	ENSMUSG00000049532	spalt like transcription factor 2 [Source:MGI Symbol;Acc:MGI:1354373]
Ajuba	ENSMUSG00000022178	ajuba LIM protein [Source:MGI Symbol;Acc:MGI:1341886]
Polr3d	ENSMUSG00000000776	polymerase (RNA) III (DNA directed) polypeptide D [Source:MGI Symbol;Acc:MGI:1914315]
Dis3	ENSMUSG00000033166	DIS3 homolog, exosome endoribonuclease and 3'-5' exoribonuclease [Source:MGI Symbol;Acc:MGI:1919912]
Abcc4	ENSMUSG00000032849	ATP-binding cassette, sub-family C (CFTR/MRP), member 4 [Source:MGI Symbol;Acc:MGI:2443111]
Ptp4a3	ENSMUSG00000059895	protein tyrosine phosphatase 4a3 [Source:MGI Symbol;Acc:MGI:1277098]
Them6	ENSMUSG00000056665	thioesterase superfamily member 6 [Source:MGI Symbol;Acc:MGI:1925301]
Rbx1	ENSMUSG00000022400	ring-box 1 [Source:MGI Symbol;Acc:MGI:1891829]
Ano6	ENSMUSG00000064210	anoctamin 6 [Source:MGI Symbol;Acc:MGI:2145890]
Atg101	ENSMUSG00000037204	autophagy related 101 [Source:MGI Symbol;Acc:MGI:1915368]
Espl1	ENSMUSG00000058290	extra spindle pole bodies 1, separase [Source:MGI Symbol;Acc:MGI:2146156]
Card6	ENSMUSG00000041849	caspase recruitment domain family, member 6 [Source:MGI Symbol;Acc:MGI:3032959]
Ext1	ENSMUSG00000061731	exostosin glycosyltransferase 1 [Source:MGI Symbol;Acc:MGI:894663]
Sstr3	ENSMUSG00000044933	somatostatin receptor 3 [Source:MGI Symbol;Acc:MGI:98329]
Csnk1e	ENSMUSG00000022433	casein kinase 1, epsilon [Source:MGI Symbol;Acc:MGI:1351660]
Rtl6	ENSMUSG00000055745	retrotransposon Gag like 6 [Source:MGI Symbol;Acc:MGI:2675858]
Phf21b	ENSMUSG00000016624	PHD finger protein 21B [Source:MGI Symbol;Acc:MGI:2443812]
Celsr1	ENSMUSG00000016028	cadherin, EGF LAG seven-pass G-type receptor 1 [Source:MGI Symbol;Acc:MGI:1100883]
Csrnp2	ENSMUSG00000044636	cysteine-serine-rich nuclear protein 2 [Source:MGI Symbol;Acc:MGI:2386852]
Abcc1	ENSMUSG00000023088	ATP-binding cassette, sub-family C (CFTR/MRP), member 1 [Source:MGI Symbol;Acc:MGI:102676]
Hira	ENSMUSG00000022702	histone cell cycle regulator [Source:MGI Symbol;Acc:MGI:99430]
Ncbp2	ENSMUSG00000022774	nuclear cap binding protein subunit 2 [Source:MGI Symbol;Acc:MGI:1915342]
Heg1	ENSMUSG00000075254	heart development protein with EGF-like domains 1 [Source:MGI Symbol;Acc:MGI:1924696]
Ccdc14	ENSMUSG00000022833	coiled-coil domain containing 14 [Source:MGI Symbol;Acc:MGI:2443448]
Hacd2	ENSMUSG00000035376	3-hydroxyacyl-CoA dehydratase 2 [Source:MGI Symbol;Acc:MGI:1918007]
Ube2v2	ENSMUSG00000022674	ubiquitin-conjugating enzyme E2 variant 2 [Source:MGI Symbol;Acc:MGI:1917870]
Lsg1	ENSMUSG00000022538	large 60S subunit nuclear export GTPase 1 [Source:MGI Symbol;Acc:MGI:107236]
Tsr3	ENSMUSG00000015126	TSR3 20S rRNA accumulation [Source:MGI Symbol;Acc:MGI:1915577]
Pim1	ENSMUSG00000024014	proviral integration site 1 [Source:MGI Symbol;Acc:MGI:97584]
Pde9a	ENSMUSG00000041119	phosphodiesterase 9A [Source:MGI Symbol;Acc:MGI:1277179]
Ier3	ENSMUSG00000003541	immediate early response 3 [Source:MGI Symbol;Acc:MGI:104814]
Usp49	ENSMUSG00000090115	ubiquitin specific peptidase 49 [Source:MGI Symbol;Acc:MGI:2685391]
Chaf1a	ENSMUSG00000002835	chromatin assembly factor 1, subunit A (p150) [Source:MGI Symbol;Acc:MGI:1351331]
Ranbp3	ENSMUSG00000002372	RAN binding protein 3 [Source:MGI Symbol;Acc:MGI:1919060]
Flywch2	ENSMUSG00000023911	FLYWCH family member 2 [Source:MGI Symbol;Acc:MGI:1924167]
Kctd5	ENSMUSG00000016946	potassium channel tetramerisation domain containing 5 [Source:MGI Symbol;Acc:MGI:1916509]
Tedc2	ENSMUSG00000024118	tubulin epsilon and delta complex 2 [Source:MGI Symbol;Acc:MGI:1919266]
Nubp2	ENSMUSG00000039183	nucleotide binding protein 2 [Source:MGI Symbol;Acc:MGI:1347072]
Uqcc2	ENSMUSG00000024208	ubiquinol-cytochrome c reductase complex assembly factor 2 [Source:MGI Symbol;Acc:MGI:1914517]
Nudt3	ENSMUSG00000024213	nudix (nucleotide diphosphate linked moiety X)-type motif 3 [Source:MGI Symbol;Acc:MGI:1928484]
Ptk7	ENSMUSG00000023972	PTK7 protein tyrosine kinase 7 [Source:MGI Symbol;Acc:MGI:1918711]
Khsrp	ENSMUSG00000007670	KH-type splicing regulatory protein [Source:MGI Symbol;Acc:MGI:1336214]
Mtcl1	ENSMUSG00000052105	microtubule crosslinking factor 1 [Source:MGI Symbol;Acc:MGI:1915867]
Rbbp8	ENSMUSG00000041238	retinoblastoma binding protein 8, endonuclease [Source:MGI Symbol;Acc:MGI:2442995]
Egr1	ENSMUSG00000038418	early growth response 1 [Source:MGI Symbol;Acc:MGI:95295]
Phax	ENSMUSG00000008301	phosphorylated adaptor for RNA export [Source:MGI Symbol;Acc:MGI:1891839]
Tubb6	ENSMUSG00000001473	tubulin, beta 6 class V [Source:MGI Symbol;Acc:MGI:1915201]
Tcf4	ENSMUSG00000053477	transcription factor 4 [Source:MGI Symbol;Acc:MGI:98506]
Pias2	ENSMUSG00000025423	protein inhibitor of activated STAT 2 [Source:MGI Symbol;Acc:MGI:1096566]
Usp14	ENSMUSG00000047879	ubiquitin specific peptidase 14 [Source:MGI Symbol;Acc:MGI:1928898]
Pcdh12	ENSMUSG00000024440	protocadherin 12 [Source:MGI Symbol;Acc:MGI:1855700]
Mcc	ENSMUSG00000071856	mutated in colorectal cancers [Source:MGI Symbol;Acc:MGI:96930]
Pcyox1l	ENSMUSG00000024579	prenylcysteine oxidase 1 like [Source:MGI Symbol;Acc:MGI:3606062]
Piezo2	ENSMUSG00000041482	piezo-type mechanosensitive ion channel component 2 [Source:MGI Symbol;Acc:MGI:1918781]
Pprc1	ENSMUSG00000055491	peroxisome proliferative activated receptor, gamma, coactivator-related 1 [Source:MGI Symbol;Acc:MGI:2385096]
Trim8	ENSMUSG00000025034	tripartite motif-containing 8 [Source:MGI Symbol;Acc:MGI:1933302]
Rbm20	ENSMUSG00000043639	RNA binding motif protein 20 [Source:MGI Symbol;Acc:MGI:1920963]
Lrfn4	ENSMUSG00000045045	leucine rich repeat and fibronectin type III domain containing 4 [Source:MGI Symbol;Acc:MGI:2385612]
Rbm4b	ENSMUSG00000033760	RNA binding motif protein 4B [Source:MGI Symbol;Acc:MGI:1913954]
Tm7sf2	ENSMUSG00000024799	transmembrane 7 superfamily member 2 [Source:MGI Symbol;Acc:MGI:1920416]
Incenp	ENSMUSG00000024660	inner centromere protein [Source:MGI Symbol;Acc:MGI:1313288]
Fen1	ENSMUSG00000024742	flap structure specific endonuclease 1 [Source:MGI Symbol;Acc:MGI:102779]
Ccdc86	ENSMUSG00000024732	coiled-coil domain containing 86 [Source:MGI Symbol;Acc:MGI:1277220]
Noc3l	ENSMUSG00000024999	NOC3 like DNA replication regulator [Source:MGI Symbol;Acc:MGI:1932610]
Nt5c2	ENSMUSG00000025041	5'-nucleotidase, cytosolic II [Source:MGI Symbol;Acc:MGI:2178563]
Zdhhc6	ENSMUSG00000024982	zinc finger, DHHC domain containing 6 [Source:MGI Symbol;Acc:MGI:1914230]
Praf2	ENSMUSG00000031149	PRA1 domain family 2 [Source:MGI Symbol;Acc:MGI:1859607]
Tfe3	ENSMUSG00000000134	transcription factor E3 [Source:MGI Symbol;Acc:MGI:98511]
Plxna3	ENSMUSG00000031398	plexin A3 [Source:MGI Symbol;Acc:MGI:107683]
Map3k15	ENSMUSG00000031303	mitogen-activated protein kinase kinase kinase 15 [Source:MGI Symbol;Acc:MGI:2448588]
Haus7	ENSMUSG00000031371	HAUS augmin-like complex, subunit 7 [Source:MGI Symbol;Acc:MGI:1920988]
Mecp2	ENSMUSG00000031393	methyl CpG binding protein 2 [Source:MGI Symbol;Acc:MGI:99918]
Tspyl2	ENSMUSG00000041096	TSPY-like 2 [Source:MGI Symbol;Acc:MGI:106244]
Mbtps2	ENSMUSG00000046873	membrane-bound transcription factor peptidase, site 2 [Source:MGI Symbol;Acc:MGI:2444506]
Arl4c	ENSMUSG00000049866	ADP-ribosylation factor-like 4C [Source:MGI Symbol;Acc:MGI:2445172]
Alg2	ENSMUSG00000039740	asparagine-linked glycosylation 2 (alpha-1,3-mannosyltransferase) [Source:MGI Symbol;Acc:MGI:1914731]
N4bp1	ENSMUSG00000031652	NEDD4 binding protein 1 [Source:MGI Symbol;Acc:MGI:2136825]
Homez	ENSMUSG00000057156	homeodomain leucine zipper-encoding gene [Source:MGI Symbol;Acc:MGI:2678023]
